# Supplementary material for: Transient reactivation of small ensembles of adult-born neurons during REM sleep supports memory consolidation in mice
Source: Nat Commun. 2025 Aug 5;16:7210. doi: 10.1038/s41467-025-62554-8 (PMC12325634; doi:10.1038/s41467-025-62554-8)
Supplement: Supplementary file 6 — Source Data [file 41467_2025_62554_MOESM6_ESM.xlsx]

## Sheet: Fig2D
Fig. 2D
	Average Count/area (mm^3)
	No Dox	Group 1	Group 2	Group 3
	105.31	94.82	0	0
	678.46	21.5	0	25.34
	753.27	28.02	0	24.3
	184.62	78.95	0	7.29
	170.65			0
				21.75
				74.69
				8.45

## Sheet: Fig2G-H
Fig. 2G
	MP-Jaws+ (mV)				MP-Jaws- (mV)
	Rec. ID	Light off	light on		Rec. ID	Light off	Light on
	26_1841	-67	-75.3		25_1131	-82	-81.7
	26_1853	-64	-67.9		25_1237	-75	-75.1
	26_1808	-78	-89.5		25_1407	-74	-74.02
	03_1328	-77	-82.3		25_1528	-59	-59.3
					18_1114	-58	-57.93
					18_1125	-82	-82.06
					21_1032	-72	-71.3
					09_1552	-75	-74.1
					26_1644	-72	-72.5
					26_1834	-68	-68.26
Fig. 2H
	AP-Jaws + (Hz)				AP-Jaws- (Hz)
	Rec. ID	Light off	Light on		Rec. ID	Light off	Light on
	26_1841	2	0		25_1131	3	4
	26_1853	2	0		25_1237	2	2
	26_1808	3	0		25_1407	3	3
	03_1328	1	0		25_1528	2	3
					18_1114	3	2
					18_1125	2	2
					21_1032	2	2
					09_1552	2	2
					26_1644	2	2
					26_1834	4	4

## Sheet: Fig2J-L
Fig. 2J	Retreival Sil. Off Dox in CTX A
	mouse ID	Sex	Test1	Test2
	S79	male	28.6	13.5
	S85	male	46.8	20.6
	S87	male	38.9	41.4
	S104	male	33.8	42.8
	S106	male	16.8	44.7
	S107	male	32.2	21.4
	S110	male	42.8	78.5
	IK2	female	25.7	44.8
	IK3	female	62.4	53.4
	IK4	female	27.5	56.2
	IK6	female	76.3	88
	IK7	female	76.9	65.8
	IK8	female	41.9	35.4
	IK9	female	4.1	79.2
Fig. 2L	Retreival Sil. Off DOX in CTXA + training
	mouse ID	Sex	Test1	Test2
	S326	male	10.2	5.4
	S327	male	24.7	13.1
	S328	male	16.2	13.5
	S329	male	53.8	23
	S330	male	69.3	62.3
	S332	male	34.7	39.3
	S333	male	6.5	7.9
	S334	male	13.8	14.3
	S335	male	36.4	32.1
	S336	male	55.2	35.8

## Sheet: Fig3
3B. Tagging in A			3D. Tagging inC			3F. Matured ABNs			3H. GNs
Freezing (%)			Freezing (%)			Freezing (%)			Freezing (%)
cfos-	cfos+		cfos-	cfos+		cfos-	cfos+		cfos-	cfos+
76.942	34.64		41.094	61.926		35.28	31.528		22.532	21.544
42.188	0.296		41.124	33.662		31.286	36.414		82.254	60.858
72.91	37.434		27.402	30.288		38.214	22.024		62.73	34.894
32.946	35.454		16.024	18.628		41.76	36.234		50.158	33.77
58.778	19.404		50.38	29.5		30.1	24.102		33.994	24.428
47.872	58.828		37.754	24.354		23.058	30.808		35.8	52.93
53.138	27.512		27.982	32.346		14.776	24.39		38.766	46.46
62.674	23.68		32.064	35.612		36.47	4.098		33.904	21.778
42.144	15.972		44.286	38.138		49.534	42.6		45.42	81.13
25.34	30.164		52.882	27.002		38.926	23.842		14.222	77.71
81.924	14.19			53.39			44.058		61.376	32.196
38.57	22.562						38.44		63.122	46.6
23.328	33.712								30.49	60.384
20.918	36.072									55.044
60.224
Details
3B								3D							3F						3H
cfos-				cfos+				cfos -			cfos+				cfos -			cfos +			cfos-			cfos+
mouse ID	sex	Freezing (%)		mouse ID	sex	Freezing (%)		mouse ID	Freezing (%)		mouse ID	Freezing (%)			mouse ID	Freezing (%)		mouse ID	Freezing (%)		mouse ID	Freezing (%)		mouse ID	Freezing (%)
S504	female	76.942		S507	female	34.64		S415	41.094		S411	61.926			S378	35.28		S339	31.528		DG14	22.532		DG16	21.544
S519	female	42.188		S523	female	0.296		S416	41.124		S413	33.662			S379	31.286		S340	36.414		DG15	82.254		DG21	60.858
S529	female	72.91		S547	female	37.434		S417	27.402		S419	30.288			S388	38.214		S341	22.024		DG17	62.73		DG24	34.894
S533	female	32.946		S548	female	35.454		S418	16.024		S420	18.628			S390	41.76		S342	36.234		DG23	50.158		DG33	33.77
S551	female	58.778		S550	female	19.404		S421	50.38		S423	29.5			S391	30.1		S347	24.102		DG25	33.994		DG36	24.428
S621	female	47.872		S592	female	58.828		S426	37.754		S424	24.354			S393	23.058		S386	30.808		DG26	35.8		DG38	52.93
S631	female	53.138		S620	female	27.512		S431	27.982		S425	32.346			S394	14.776		S387	24.39		DG27	38.766		DG39	46.46
S657	female	62.674		S515	Male	23.68		S433	32.064		S427	35.612			S395	36.47		S389	4.098		DG28	33.904		DG42	21.778
S502	Male	42.144		S517	Male	15.972		S437	44.286		S428	38.138			S396	49.534		S392	42.6		DG29	45.42		DG46	81.13
S521	Male	25.34		S526	Male	30.164		S438	52.882		S430	27.002			S400	38.926		S399	23.842		DG34	14.222		DG47	77.71
S540	Male	81.924		S527	Male	14.19					S434	53.39						S401	44.058		DG40	61.376		DG51	32.196
S543	Male	38.57		S532	Male	22.562												S402	38.44		DG41	63.122		DG52	46.6
S544	Male	23.328		S582	Male	33.712															DG45	30.49		DG55	60.384
S556	Male	20.918		S678	Male	36.072																		DG56	55.044
S591	Male	60.224

## Sheet: Fig4d
Fig. 4D
	Phase 1	Phase 2	Phase 3	Phase 4
	152.011	43.3431	84.5912	-109.359
	28.7409	124.062	-96.3121	172.938
	90.6595	-15.6161	84.0946	179.627
	141.345	155.609	85.6449	178.544
	28.9799	-103.169	-89.9055	179.628
	-45.4287	6.39407	16.4893	-113.568
	120.805	103.387	-122.693	143.091
	-3.90476	-86.9467	56.7193	164.429
	56.6679	7.91944	-121.535	176.331
	24.5083	-55.5171	115.25	173.818
	109.975	31.2079	-13.2196	159.088
	55.3115	66.869	65.2855	-96.1272
	172.855	-93.549	-114.601	144.92
	-82.1844	39.5491	168.829	170.569
	-91.1593	56.314	-123.615	121.988
	27.1238	21.2346	-18.6802	-141.815
	12.4449	12.3407	-79.3081	150.288
	50.4818	1.38119	80.6341	-115.659
	46.4021	38.2247	-86.1161	153.667
	138.485	91.6335	39.5838	177.858
	-26.1016	7.96567	25.5458	162.563
	-14.7089	-58.0024	65.7185	-130.223
	53.0509	-33.8007	-117.359	171.631
	109.118	57.6489	70.2081	160.873
	37.6514	-32.5832	-113.307	116.15
	109.159	109.619	178.462	171.068
	-108.894	62.7201	65.5091	-61.574
	86.7862	51.0555	-80.155	-99.2698
	156.1	34.7049	127.455	166.846
	-14.0728	96.9821	-12.5963	168.435
	-106.082	17.8	166.8	162.597
	117.032	-101.425	27.1909	-105.962
	-121.61	53.2626	115.213	168.416
	62.1242	58.4748	179.757	-56.6367
	44.9931	-39.5019	104.273	129.071
	-38.3429	72.0258	-64.2546	168.52
	156.902	-30.4401	34.608	118.399
	-12.2781	-80.8572	166.011	133.555
	42.1829	164.241	10.8652	120.047
	-120.691	-86.3597	52.4149	148.642
	103.957	169.743	-97.7938	179.103
	-52.5827	1.9256	118.22	170.72
	147.645	-51.9468	30.019	174.229
	17.2483	134.391	-30.2047	-116.104
	-141.465	-61.7579	71.687	178.503
	77.7768	-136.543	-48.9354	-129.405
	-69.1078	51.0684	148.678	145.087
	-90.9681	-50.676	8.03883	176.47
	67.9824	113.675	-128.387	-104.102
	-93.1563	-75.2671	47.0401	172.289
	103.714	86.2672	-131.845	139.18
	-66.8075	45.2734	19.0109	144.313
	24.2613	62.9303	-139.354	139.651
	165.662	-67.0554	65.3129	175.693
	14.3562	-1.81941	-102.323	-141.703
	-72.5454	71.4758	14.1578	162.59
	106.686	-74.277	100.851	92.1569
	-46.044	16.6022	-47.6917	-124.833
	106.943	-69.187	150.914	-71.334
	169.743	1.51645	20.2202	-108.045
	-19.6315	29.0555	-99.2232	-37.4994
	-15.1364	80.5317	10.303	-124.447
	127.845	-92.896	121.381	176.744
	76.8005	152.625	-103.495	-131.899
	28.0122	-62.933	-81.2719	159.358
	53.962	106.265	61.8631	-101.853
	100.17	-122.895	-106.917	168.296
	-104.842	-122.244	113.744	162.056
	-31.1808	178.146	-68.6794	148.23
	-15.0579	-27.1674	10.4979	123.684
	-49.0702	-79.8485	51.2061	163.93
	96.351	56.6487	124.017	175.944
	-104.487	-108.992	140.111	-65.4897
	79.8914	90.4143	86.1093	-139.473
	-106.727	-115.622	164.494	39.4132
	45.7391	131.3	78.215	-66.1746
	9.01351	-61.1756	-79.3926	-135.012
	119.46	23.2591	155.472	154.049
	62.1324	-119.654	-124.308	-36.3121
	147.53	-51.9918	3.42146	-79.1183
	9.28817	36.0055	43.5496	-134.91
	-81.3999	119.2	174.015	102.603
	120.872	27.8325	61.5518	-110.523
	-35.2064	36.3112	59.3038	-110.442
	6.88465	12.6311	-116.52	134.554
	97.3246	-1.74353	89.4255	-118.182
	-12.6295	-50.5596	-59.598	-124.65
	67.1596	-69.1866	150.327	149.386
	-73.5694	147.128	31.9878	131.432
	-56.1367	67.7026	30.1932	-136.683
	24.8351	68.0525	82.03	100.572
	-72.518	67.9383	-77.8339	147.672
	118.4	76.6196	147.141	123.634
	-51.4575	-0.021409	46.1921	166.503
	-127.991	-108.976	-133.46	128.359
	107.311	22.9141	115.655	-133.262
	-80.3793	56.2501	42.7223	162.109
	70.4717	-43.2418	170.481	175.206
	-127.516	75.9082	-94.5457	135.301
	62.5428	-66.9693	15.4724	169.939
	-83.3493	11.2929	-31.1594	129.217
	51.0018	159.296	156.878	139.571
	173.838	-75.1368	149.128	179.128
	-32.0823	88.7793	16.1415	-135.081
	-13.7511	-55.8368	-106.461	-83.2025
	111.532	-27.0486	45.8187	174.102
	-21.2017	-21.041	-132.466	116.68
	-107.949	60.9299	89.6699	-126.638
	-12.482	15.6201	-54.6623	99.8179
	9.0909	-40.1112	140.278	126.334
	42.4121	-11.3152	26.6233	-123.278
	27.8223	136.402	-69.9618	160.354
	-41.5382	-93.4944	58.5052	-139.925
	80.381	-4.06161	-129.676	-58.279
	-72.4289	-33.0135	68.8391	-85.9
	37.368	145.39	-84.9738	-138.965
	28.4392	-10.2681	126.444	171.603
	80.5823	41.0859	-76.8098	-82.5515
	-83.0569	65.1236	-11.04	163.334
	87.9326	40.6447	28.1274	150.183
	-38.8542	24.2396	75.2128	178.707
	169.208	100.176	-85.4744	-123.298
	15.478	-123.207	-138.229	-116.404
	-136.825	79.1588	-51.6969	165.046
	55.6487	89.3172	-134.632	142.238
	-116.009	84.3978	32.7218	-69.7834
	134.83	-4.39311	143.533	-106.687
	153.402	99.5747	-82.851	-122.522
	95.7017	25.3511	131.474	174.838
	37.1424	119.144	118.346	-70.4923
	85.1968	-108.782	9.52107	-76.9347
	-37.3093	-10.0157	167.918	-122.926
	40.8716	19.4096	23.7159	-112.875
	149.829	-86.1156	52.4673	-63.5425
	-60.8046	64.5072	-110.102	-116.514
	152.323	-8.24837	112.938	171.868
	13.644	-137.696	-53.4872	-117.227
	49.3864	46.6028	103.343	173.854
	-119.754	-89.8703	-52.2721	-118.818
	109.545	-66.295	156.176	-53.0935
	-78.0929	39.5026	11.4926	-51.7093
	18.4184	157.274	73.5103	-94.1685
	138.916	-52.0852	-92.5672	118.829
	-50.3563	128.464	-88.4481	-45.3534
	-50.8365	-47.2926	55.2919	-37.614
	-2.45211	140.318	-118.839	-16.9196
	-127.208	-14.585	99.1207	-16.03
	41.6347	33.8599	-64.9627	-65.5946
	-133.219	65.3039	118.801	-128.399
	34.8313	87.3344	-65.1077	-139.953
	-34.8109	-6.3427	-80.8131	174.221
	149.939	-86.5433	49.7133	176.364
	2.52058	-125.01	-103.979	-102.745
	4.54223	37.8957	99.4581	-62.5107
	137.939	-116.775	-58.6295	-82.8165
	-14.5244	84.6974	158.179	158.635
	92.1258	119.687	-107.118	178.95
	151.503	74.8349	16.2311	138.964
	-108.082	-45.1566	50.8795	153.543
	97.352	-89.2658	-134.204	159.924
	136.564	31.8847	-117.208	131.442
	-88.1537	50.8746	39.2625	155.913
	29.4839	1.87932	-127.923	-138.555
	110.127	-121.453	93.4133	165.581
	-43.7718	-114.527	-49.658	139.748
	161.409	-22.7694	136.705	-105.831
	4.17849	14.255	2.11777	-88.8645
	129.451	9.98019	136.693	-96.2363
	-134.401	79.1748	-92.0466	-131.724
	-28.9051	95.4261	-107.146	-132.244
	60.7582	-10.4289	24.784	146.993
	-92.0448	43.5595	131.938	-50.5309
	111.892	48.2899	23.317	-119.924
	-24.1269	-4.00601	32.5062	158.053
	68.6769	69.1152	-113.159	-138.211
	-41.5983	45.1328	20.1053	-90.769
	-141.707	-4.24838	-138.066	-92.128
	70.7905	27.5588	-123.762	-132.578
	-89.8441	-57.8753	26.2661	170.404
	-6.42671	89.6281	41.8732	-106.661
	86.0136	159.222	-118.078	-108.256
	-111.872	-12.427	86.3298	-68.4023
	-59.4666	-11.3908	-67.6151	-69.2345
	7.06124	32.2001	17.3581	-91.9886
	37.4402	32.0654	33.2045	-86.3232
	-120.287	-90.0784	87.3759	-103.853
	23.211	132.003	-89.3529	-95.1557
	-134.812	-76.8355	-101.389	-140.297
	100.203	2.68437	51.5584	-131.392
	-0.672493	-60.4864	-116.405	144.93
	-109.733	65.1395	113.588	-124.2
	46.5942	60.7673	-20.372	-111.805
	127.247	-83.5678	178.538	-92.3312
	-59.3065	104.239	61.7452	-80.6639
	-92.977	33.8187	-120.921	-128.269
	-118.583	101.01	122.597	-128.847
	176.557	-96.5572	29.0926	-46.8958
	21.9593	32.2504	157.933	-112.062
	12.7509	-43.8314	-95.3198	171.484
	154.587	78.8015	-133.194	-114.886
	-4.52359	106.799	29.9502	-126.939
	64.1131	9.17576	-121.796	170.407
	-92.5539	36.1568	107.95	-64.6535
	53.2032	166.961	-34.1508	-67.3278
	70.7256	-14.601	171.625	-112.341
	5.15852	-61.9963	31.5306	148.059
	16.9808	42.2172	55.279	-111.799
	-32.6749	110.656	-84.9438	127.077
	68.2537	-59.1865	51.7156	-133.901
	152.894	-121.803	-122.816	142.596
	-47.8749	-53.5874	-38.4581	-126.848
	108.213	36.4651	71.9135	-111.789
	131.363	-15.6728	-134.057	170.982
	-23.7671	73.489	91.3389	-109.157
	-109.225	-2.53266	-101.636	164.023
	62.1927	-4.8873	37.2609	179.78
	-81.1542	-127.097	-132.441	-114.004
	134.745	110.498	72.6755	-135.752
	-17.0024	7.38701	-117.31	-95.9639
	64.1258	-3.81106	-114.447	126.718
	-79.2731	-84.9466	26.4229	167.42
	-26.9693	144.535	-38.772	-98.6339
	107.625	-93.1722	52.5504	-132.278
	114.55	21.5301	-140.568	177.738
	138.278	67.0918	73.4649	-104.9
	-83.4981	16.1234	-99.0115	168.081
	-20.1688	4.49103	150.32	-127.803
	126.041	-64.7645	61.493	170.863
	-4.847	14.2602	115.045	174.425
	4.19235	-35.1683	-124.598	-136.588
	19.6098	13.8188	4.93227	178.479
	72.4164	-31.88	49.0082	152.034
	33.8241	-13.2426	-97.6511	86.1128
	-77.2384	-60.3096	116.411	-117.446
	26.0342	-40.3809	96.0292	-47.8285
	-14.5282	-37.1617	-78.7995	-57.1094
	154.088	20.7191	-108.737	-41.9314
	-77.1449	-10.8451	112.136	-69.6587
	160.786	-12.5921	-10.6412	-137.962
	160.968	-13.8392	29.5624	142.109
	-88.3798	1.92638	-137.002	-108.223
	42.9529	-34.7236	63.5307	157.245
	-10.019	-78.1334	-124.344	177.079
	1.24479	61.9066	94.8946	167.337
	178.753	-62.9548	100.667	-139.8
	4.57885	126.449	-61.5192	179.339
	161.438	-93.6981	139.145	157.439
	96.7939	108.085	-31.9406	-85.2482
	-135.202	-111.568	-95.242	-134.942
	28.5131	-57.0001	31.1131	-134.777
	139.452	-19.4695	-131.967	176
	-8.98885	80.7406	89.8727	172.727
	47.0064	-23.6282	47.7219	122.89
	-81.5048	83.6216	-128.512	-127.31
	56.923	120.549	66.7678	126.215
	84.0376	-112.41	-109.139	0.794244
	-108.321	28.4419	-99.6791	-60.9303
	-57.3083	35.3702	43.695	-98.7281
	98.5123	30.3239	-137.87	-129.872
	-65.8142	-29.3877	86.1798	-119.788
	-66.0548	106.611	-89.2283	-100.798
	163.205	7.2216	112.807	-98.3031
	-52.88	73.2311	151.872	-137.28
	113.009	119.591	28.018	-55.1701
	-75.6404	-133.127	42.3562	-110.297
	144.543	118.402	-141.066	-134.169
	-32.8573	141.924	91.5952	-21.5249
	-21.8502	-57.1662	148.915	-74.3007
	90.2141	70.6857	61.7133	-97.5562
	-86.733	-26.129	57.4304	-126.757
	135.536	-69.1022	100.88	-130.628
	112.787	161.977	-59.787	-125.232
	0.113529	-52.0309	137.746	-132.088
	101.306	-14.0862	29.7581	175.785
	-61.4039	-25.447	166.933	137.013
	-73.4957	-164.605	113.782	-82.2184
	80.0739	-149.33	-38.0968	138.38
	-76.3207	-168.123	-121.387	170.061
	172.953	-168.236	39.2191	-120.189
	11.3293	-151.751	-126.188	148.592
	169.435	-147.03	93.2913	166.214
	-60.1675	-145.293	-55.199	-137.449
	-13.5438	-163.646	150.472	-115.704
	27.609	-174.555	35.6139	174.565
	142.052	35.575	-125.993	87.853
	-72.7291	94.0209	124.551	-101.609
	136.136	-109.293	46.6544	-131.574
	-10.3453	-2.74641	-115.995	-70.3739
	165.081	-114.459	105.995	54.1429
	-31.9542	79.2647	-57.5997	135.798
	-81.8896	-130.803	151.235	22.0709
	22.5424	65.499	8.54143	-116.633
	67.8514	-57.5805	71.1346	-134.277
	-104.886	53.8241	-80.2605	-132.728
	103.889	2.24384	117.161	-124.376
	124.419	-15.3932	-6.55992	179.038
	142.721	-105.399	151.576	-116.896
	-6.5144	10.1222	-9.63342	-139.681
	-75.1234	-84.7361	146.088	153.001
	44.9634	-82.898	-96.2969	150.351
	-138.315	48.0879	9.43643	152.168
	0.341793	-114.443	38.4893	-85.467
	-104.563	-72.5752	-66.9663	-115.133
	55.6396	73.7039	87.2085	175.039
	-105.549	122.767	-83.7552	-132.7
	96.098	-100.138	118.578	178.562
	3.91793	96.7163	-6.6372	161.052
	-121.628	-46.1006	149.914	-132.349
	83.1725	-69.1265	116.106	168.624
	-47.4681	-97.5916	-41.5349	-71.5592
	152.414	83.6464	126.134	-122.598
	-17.6246	-63.2141	23.1976	160.665
	25.759	152.414	176.468	173.998
	-48.0257	84.4475	58.1476	175.89
	153.445	-113.22	-118.51	148.14
	-3.89225	102.282	122.814	178.86
	46.6829	-38.3521	50.5851	-110.372
	136.753	174.593	15.6116	-106.628
	11.1253	-86.8767	162.039	-82.3013
	-125.735	95.3127	-6.5244	-80.8609
	129.844	-50.0722	-85.9465	-104.751
	27.1313	-99.6385	88.696	-117.488
	-82.5522	85.4313	-89.08	-91.7147
	-90.1579	-62.6578	110.552	-137.357
	-138.322	-133.431	-50.5444	173.732
	50.986	145.301	91.6014	-131.249
	-111.773	-29.7615	168.88	-99.3666
	-19.5301	-83.6711	18.7871	-119.329
	20.3296	-104.242	-139.459	173.841
	-3.11866	58.9829	81.2532	148.607
	179.186	-27.5714	-39.7767	-114.648
	52.8324	46.5888	159.163	173.156
	-109.507	-68.9906	32.5944	-116.589
	-69.3872	-19.6929	-106.639	-75.803
	125.757	-134.143	114.858	-69.4276
	-43.1343	109.989	12.5729	-73.5638
	118.263	104.296	49.8087	-120.817
	-82.6401	-16.2401	178.983	167.006
	-106.937	46.5512	29.5024	-117.152
	23.6114	-46.8748	-1.74978	158.847
	91.798	29.9747	59.2877	-135.863
	-44.6713	34.559	-108.207	-140.645
	28.5854	131.501	101.29	141.244
	3.1401	-40.619	-55.104	-8.78374
	158.561	-63.0614	133.377	-104.668
	-49.6593	120.395	108.773	-43.2302
	-66.7131	10.4257	33.5243	-62.5058
	57.915	43.7504	94.6632	-69.4762
	-94.7869	-68.8735	164.009	-89.5914
	166.016	41.4604	38.939	168.003
	-30.1468	-136.127	158.795	-77.7032
	93.7733	83.0043	62.7848	-103.647
	-83.7198	4.97034	98.046	-107.994
	-119.741	68.2317	-18.8253	176.648
	-66.8844	-21.0263	148.899	-61.3668
	162.802	157.798	76.5377	-108.261
	27.0315	-84.3401	10.9885	-130.797
	80.6537	122.909	149.569	-94.5657
	-75.4481	-9.82457	-1.50758	-133.89
	12.6122	77.5465	165.817	-104.221
	161.699	114.652	29.5241	-113.234
	-135.673	-15.9419	-133.785	-73.0808
	-65.4517	-12.7408	-87.03	140.948
	-11.98	-6.44731	41.1594	-122.479
	127.543	12.2671	104.259	-140.408
	-20.9981	-56.884	-111.821	179.878
	175.474	12.8528	34.1175	35.2842
	-48.6232	22.7463	-120.368	-136.79
	-15.3507	62.592	15.8867	-113.992
	10.9643	-52.5614	-139.127	-114.794
	7.35463	-56.3059	65.0515	-104.623
	139.933	-104.955	-109.182	122.238
	60.8954	87.9987	100.859	-95.9025
	-138.464	-47.0151	-73.1376	-118.742
	-117.842	79.0385	125.056	-121.556
	20.685	73.8321	55.6445	-120.392
	49.8843	-44.6947	111.862	-118.292
	-103.604	65.3712	-102.911	-114.305
	175.414	-119.412	40.9099	162.16
	-102.181	57.2377	-117.514	176.057
	113.63	-91.1933	123.851	143.184
	-107.427	88.6233	-6.34114	-103.799
	117.526	26.6512	75.621	-105.594
	-10.0067	71.1461	-103.026	-118.735
	58.8758	-47.4893	99.9911	-69.0454
	-140.51	154.868	-43.2804	173.9
	-60.1858	-103.471	159.48	-82.0887
	-126.219	-21.29	8.73647	-64.1844
	98.2597	103.079	51.5614	-112.117
	-55.9216	-47.6267	-113.864	-140.329
	-22.4964	-22.6392	97.1911	139.729
	158.228	-16.1522	-65.4996	-125.143
	-49.1352	136.798	154.616	157.178
	13.8488	-31.1509	-71.5593	154.724
	-90.0101	-88.5241	42.5492	170.629
	43.2241	-30.6943	-116.215	-124.391
	-2.91571	121.902	81.1512	169.723
	-105.998	-70.6046	-80.3475	-73.165
	11.5527	56.4939	121.664	-116.56
	-97.8332	153.182	-31.4314	-107.166
	138.906	-26.0813	151.734	-11.4763
	-18.466	12.4394	-4.65501	-40.8335
	57.1528	-39.9482	98.109	-74.8756
	-18.4158	-132.613	-25.4788	-109.24
	-75.916	-54.5338	152.368	-135.455
	97.786	95.2472	21.8875	-115.027
	-129.33	21.0607	-49.8689	-91.6078
	30.502	-41.4535	-120.498	-117.936
	-2.0845	-52.9042	-0.200132	19.8469
	-11.5009	21.3193	60.8051	-124.301
	30.8653	-14.7758	40.2785	-135.757
	25.0285	-29.9845	79.9565	155.179
	118.677	123.849	27.3726	-139.09
	-31.5155	50.0369	-122.4	167.273
	-55.4048	-91.8951	17.8559	-97.5684
	-20.9955	-11.7177	44.8754	161.278
	149.31	-69.6168	152.888	151.305
	-26.8642	96.1475	-22.9204	121.887
	-154.147	39.7157	130.02	-120.137
	-173.559	142.56	-107.03	133.974
	-156.537	32.7739	-93.1662	154.441
	-165.831	-139.488	45.8922	150.735
	-173.058	89.6467	-13.3397	155.706
	-166.646	94.6029	28.3612	152.49
	-171.76	-22.5063	177.517	168.596
	-152.315	137.989	-110.241	161.659
	-163.394	7.09865	32.5953	147.067
	-152.096	-68.3758	-117.299	-114.955
	-149.981	-0.123948	98.8582	-130.47
	-165.254	28.1029	-96.284	-132.104
	-178.192	-71.6496	-120.076	-77.3255
	-170	1.17151	33.0145	-90.878
	-167.486	-65.7491	101.182	116.105
	-150.264	-137.132	37.6328	-135.473
	-149.144	-44.2416	147.487	-136.13
	-162.62	-111.764	90.9923	-88.0568
	-147.477	109.271	4.86187	-179.094
	-173.668	-42.6275	163.127	-150.668
	-179.139	-102.035	-88.0472	-163.198
	-153.3	-69.8797	51.4591	-162.741
	-161.642	162.836	9.62843	-163.742
	-168.875	34.6104	120.209	-171.121
	-173.127	-69.6167	-86.6614	-153.671
	-150.79	-100.995	69.5316	-165.427
	-155.696	145.43	53.9657	-146.158
	-169.69	-57.9555	-129.87	-159.743
	-151.706	-46.077	84.2297	-173.198
	-168.566	171.519	117.831	-170.522
	-153.889	-4.44216	43.9901	-146.575
	-154.298	-46.7508	15.255	-173.295
	-143.613	-75.2928	-133.441	-175.697
	-147.551	-98.672	79.6151	-176.072
	-148.606	101.715	-77.008	-145.404
	-177.903	-25.6144	143.419	-172.865
	-176.555	46.2218	29.5264	-174.74
	-174.514	-133.115	112.841	-149.095
	-161.774	2.45755	-134.146	-170.686
	-148.9	172.367	120.448	-145.449
	-25.0708	27.5678	59.7594	-152.899
	-15.4948	-92.101	2.04188	-166.591
	-53.6173	-142.185	176.257	-148.302
	21.5895	-17.2074	75.6343	-144.895
	48.9907	-63.5789	-72.0677	-161.004
	-105.72	156.005	149.112	-145.683
	-33.6274	18.9016	46.6419	-143.798
	126.314	-122.103	-135.665	-162.992
	-14.181	-45.595	66.7052	-161.079
	-134.981	28.5477	-125.927	-144.778
	28.2759	-99.7867	66.17	-146.863
	61.1609	114.903	36.8226	-178.577
	-107.344	-27.5895	70.6058	-174.729
	55.9754	-103.803	-125.431	-160.198
	117.829	-112.337	95.159	-155.485
	85.3132	53.3753	-8.9779	-176.725
	167.994	-83.0251	160.182	-172.881
	-23.8589	-91.969	42.7856	-149.547
	44.2867	-1.73214	138.331	-171.073
	-34.001	101.606	-84.6104	-170.922
	-58.6271	-43.2329	133.834	-179.624
	-15.8218	-37.9296	-42.6299	-165.064
	-78.4103	-77.2661	111.075	-160.014
	27.3727	93.2618	-65.4419	-168.116
	-138.672	-114.628	-121.63	-174.79
	28.151	27.3564	24.8518	-147.271
	-141.992	177.746	-166.007	-165.822
	104.829	10.5127	-168.904	-147.636
	154.367	-44.1986	-156.624	-152.109
	-12.0135	45.67	-150.989	-152.842
	-133.877	69.091	-162.232	-171.607
	62.4663	-62.7838	-161.056	-158.813
	-89.3249	-120.602	-164.653	-145.201
	140.339	11.6987	-177.236	-154.178
	12.2956	-98.1652	-146.658	-148.541
	-9.04921	90.6931	-169.784	-159.632
	-69.0039	-82.2551	-151.055	-169.942
	164.678	-60.8763	-158.753	-162.438
	32.4843	16	-158.103	-143.313
	19.9315	-0.172686	-152.996	-178.214
	174.353	-12.0025	-143.339	-151.036
	18.2412	106.791	-174.864	-174.601
	-94.8437	-120.6	-149.706	-158.428
	112.326	84.3711	-155.298	-160.784
	-37.5263	-93.1913	-165.541	-161.372
	-120.877	161.91	-150.182	-149.761
	71.2025	-14.5938	-159.511	-175.626
	-74.1901	173.229	-154.361	-179.566
	-96.4646	-14.0636	-169.074	-174.979
	-117.236	-22.7509	-171.311	-177.765
	75.1393	59.9577	-176.998	-173.649
	-114.761	150.889	-169.184	-144.137
	70.8509	-47.3386	-146.348	-165.812
	160.535	-42.2136	-151.149	-145.754
	-11.8827	70.4899	-166.268	-154.792
	48.4981	50.7773	-154.194	-172.925
	-54.7266	-34.8804	-151.679	-156.947
	-70.8711	-2.13952	-142.817	-150.41
	104.202	-35.8473	-151.18	-168.875
	-53.3646	-22.9397	-146.191	-144.526
	69.7423	-39.3848	-162.151	-145.769
	-97.9274	1.40306	-143.011	-179.491
	32.897	-50.2073	-152.057	-150.409
	19.7283	-53.0724	-152.929	-147.479
	-46.5336	-51.3838	-178.934	-179.85
	86.5202	-23.4668	-157.707	-160.769
	178.016	115.144	-166.391	-143.199
	-67.7223	-38.7398	-164.181	-150.295
	-56.246	11.4116	-177.221	-155.302
	-66.849	3.57171	-143.19	-170.438
	-35.4137	-0.391037	-160.188	-161.477
	111.761	-9.59926	-162.423	-149.157
	-88.8656	-60.4364	-169.095	-149.424
	40.1302	-64.5059	-148.377	-148.741
	46.4451	-13.1918	-1.77408	-147.641
	-134.268	-3.51187	-86.8192	-152.526
	57.1245	-13.2958	21.0375	-159.584
	-26.2649	-23.0103	-45.5903	-148.836
	-34.8784	54.0013	68.5976	-174.623
	-52.6674	74.694	-90.3655	-145.192
	-20.9096	-101.266	132.329	-164.881
	90.044	-12.5021	-14.6422	-156.616
	-92.3855	-54.5555	85.9254	-147.096
	-63.8339	-28.9558	-97.9131	-179.377
	121.57	-13.1809	131.852	-147.049
	-105.884	116.075	-60.2691	-164.175
	119.512	-70.5087	58.3015	-149.343
	-39.9556	30.8453	-99.1388	-144.449
	151.745	-33.6296	130.045	-151.71
	6.29461	6.84254	-4.72387	-177.787
	69.0911	22.0378	44.9517	-162.29
	-39.4485	167.89	-137.953	-174.886
	-22.514	37.9476	16.9554	-151.783
	4.30569	-82.3333	-84.431	-163.745
	-50.0036	95.9849	32.4114	-148.368
	88.9083	-18.4478	-136.213	-172.68
	140.581	-20.8064	77.4987	-152.036
	-110.311	-27.5908	177.242	-179.802
	-20.216	-53.829	59.2031	-149.599
	-58.449	153.065	167.441	-166.109
	-6.0136	23.5392	-108.003	-155.521
	10.9122	-19.9802	11.5428	-153.544
	158.272	23.6776	71.6163	-160.034
	99.7809	49.3926	99.1896	-147.967
	-118.666	-91.4458	-77.0113	-150.852
	-82.4393	115.656	111.842	-152.746
	50.0241	-41.5186	-55.5319	-148.841
	57.3222	18.9418	-73.9891	-158.434
	-63.4493	-34.9203	45.1021	-153.002
	58.9899	-1.92882	160.687	-176.617
	-128.117	24.7296	-111.111	-150.96
	67.3393	-108.707	-69.3655	-175.988
	-83.9125	152.831	50.8814	-150.584
	58.2701	-38.7873	-117.139	-167.012
	-83.4035	22.2678	99.822	-144.844
	39.329	-156.926	80.8774	-147.047
	-24.8378	-146.742	-69.9939	-152.062
	-71.5373	-160.552	162.448	-142.525
	-43.9177	-173.442	-100.376	-159.285
	-80.7507	-157.371	9.67642	-171.698
	106.455	-179.915	67.1284	-158.863
	-53.1654	-158.232	-94.8836	-160.705
	149.209	-169.048	130.736	-156.248
	17.4701	-143.422	-102.967	-172.445
	-118.441	-149.395	12.3952	-172.177
	97.4308	-163.061	-5.22798	-156.752
	-84.1914	-176.006	75.2451	-146.568
	-63.2711	-176.266	-106.369	-171.806
	135.221	-174.954	42.9224	-172.151
	-48.5797	-174.672	-122.926	-150.35
	141.908	-10.4097	-0.425341	-171.734
	23.1466	81.4547	51.1678	-146.04
	-68.1015	-70.7356	-140.725	-147.929
	49.6639	35.6732	69.5413	-148.1
	-127.55	-50.2864	-95.6056	-166.168
	59.4326	-27.4859	113.607	-164.498
	-74.2379	-57.4514	-134.684	-174.513
	25.2591	11.0876	2.20843	-154.94
	-17.1807	-92.6429	-99.0119	-144.695
	45.8448	71.1728	14.5075	-159.489
	-127.505	-93.0984	-80.0039	-164.417
	43.0163	-45.1013	40.1766	-176.797
	-140.674	6.14895	30.5029	-170.639
	45.3405	98.9553	168.263	-147.358
	-117.972	30.4581	49.4029	-155.114
	-34.3337	-60.113	-4.90186	-173.474
	37.4576	59.5618	-70.5755	-166.674
	-106.482	-17.0437	38.3925	-160.252
	136.282	-16.1425	-128.289	-161.142
	-10.2812	16.3428	109.241	-134.452
	-110.023	-75.8574	-118.071	141.896
	79.2751	-39.0705	108.009	172.104
	-72.7376	109.706	113.35	97.7009
	-61.1436	8.38191	-136.285	-122.64
	-55.5574	-109.751	8.07079	123.276
	41.682	134.784	68.8788	-120.611
	38.1579	0.14333	50.0503	167.589
	14.7418	-23.632	98.0232	167.553
	18.5521	34.7325	29.2369	168.946
	32.929	-19.103	65.6258	179.299
	-120.602	-79.201	-124.77	-140.02
	71.8114	-39.372	-113.542	-131.572
	-100.014	28.8562	32.2981	179.835
	-56.7806	-39.0061	62.9613	166.707
	-29.8343	-34.062	-134.087	-129.498
	52.6711	-70.415	82.1029	-127.895
	-18.5589	-98.6803	104.033	-111.411
	152.523	87.5996	-37.6364	96.1547
	-114.969	156.25	27.2421	-116.5
	-48.0654	-22.4804	148.937	-140.103
	-40.421	-96.1197	-11.6851	-55.291
	45.4202	138.215	141.935	-99.352
	-113.532	28.6759	157.013	-93.188
	108.608	-110.509	-115.33	162.87
	-53.3316	-39.5207	25.1324	-98.3297
	78.4087	22.6892	-119.576	-126.382
	-89.1533	-21.8529	94.4676	-88.5018
	-12.1794	38.806	-22.4382	172.575
	53.613	-49.8106	-58.584	3.79637
	-105.206	9.82153	154.13	-87.2465
	-41.1907	20.5008	17.2368	-133.076
	123.436	-119.352	66.2685	165.015
	42.9337	50.8044	-55.1438	157.556
	94.2766	12.5217	4.32406	110.43
	-14.8148	163.345	119.993	98.7956
	-2.98027	-18.9716	-141.6	121.193
	71.4194	-61.815	23.6178	-133.945
	-88.2179	37.5881	-72.5366	-90.4741
	-73.3465	87.4228	-136.833	165.358
	79.3556	8.23353	54.5408	39.9372
	-111.652	-22.7756	-107.5	168.598
	113.154	-45.883	112.838	134.201
	-124.293	26.7297	-21.9358	149.634
	59.6504	-20.29	136.548	139.634
	-87.3742	-86.4584	137.457	137.781
	-140.051	64.063	7.37402	152.435
	-72.2337	-111.59	67.3712	143.069
	85.456	60.4097	-123.919	177.033
	-29.3606	-120.346	134.53	128.34
	-54.3311	49.0413	31.0502	15.7609
	89.2692	-45.4118	-130.833	172.409
	-49.426	-74.7091	91.942	-125.841
	-71.4092	-92.4834	-56.753	-86.6797
	130.135	56.3052	121.051	151.411
	-87.0711	-66.4165	-71.9637	169.97
	77.3092	-11.5441	-57.5472	159.879
	-103.007	-80.2332	62.7036	-125.071
	-46.5642	-135.203	-106.363	-126.358
	41.4286	19.468	124.751	178.677
	-48.1601	-79.2169	50.0095	-122.327
	23.4903	113.966	-122.366	-120.85
	78.7351	-134.9	91.0296	-134.566
	-44.4029	-132.848	-66.7175	-105.076
	41.8134	23.1381	161.685	-111.704
	-52.3971	-74.3049	-110.668	163.258
	27.8544	-78.8312	19.6035	-84.3523
	-16.9173	12.3051	64.346	172.331
	-107.777	-103.832	-138.26	123.349
	25.5028	54.2499	117.428	176.081
	50.4694	-15.1558	106.137	-104.923
	98.4677	-36.0481	-106.346	162.037
	-114.364	27.5177	-10.5568	-85.307
	2.6697	14.1229	178.408	-132.515
	169.302	-42.4547	-58.5891	-134.084
	-13.2882	-77.3727	164.752	-127.844
	32.617	44.8509	39.4491	172.309
	-81.3033	26.5493	44.0788	-79.0039
	155.47	-84.9544	82.5136	-68.9579
	-0.888189	-66.1763	-111.62	-108.696
	-120.025	83.8029	109.155	142.305
	21.2014	-15.8918	-69.6125	41.4183
	-43.614	-35.3859	126.904	-37.1262
	-75.1131	-81.9324	-34.7249	177.322
	137.785	30.4412	61.7685	112.022
	9.82024	-40.2999	-123.91	-108.574
	86.0118	-130.989	104.139	165.967
	-25.4105	34.128	-87.5277	-1.59783
	-87.1407	-63.8965	29.6794	147.613
	128.415	27.3551	79.107	158.844
	-14.2571	-50.5627	-92.0273	-126.234
	158.197	49.6332	91.0144	140.354
	121.832	-109.68	-105.81	95.8317
	156.465	-9.40227	105.418	-129.948
	0.280347	123.881	-100.546	-101.954
	94.6249	-25.7806	-157.711	166.286
	-37.4847	15.3705	-152.99	-58.9774
	-121.138	-107.611	-169.859	-89.272
	12.2444	-7.69102	-149.853	155.134
	71.9355	69.1221	-157.612	71.0179
	-19.1026	56.3276	-156.721	56.7452
	172.778	73.3219	-146.549	-136.103
	142.262	-65.9105	-162.362	-71.2246
	-67.1637	26.089	-150.67	176.469
	-17.1093	18.3984	-175.951	37.305
	160.456	-30.0809	-175.356	-58.7912
	4.80781	7.89386	-168.496	152.332
	44.3489	-52.1855	-170.164	108.753
	41.117	-134.448	-146.684	169.364
	23.2066	-21.6661	-156.933	-136.748
	-8.14323	-60.8663	-162.876	-121.756
	86.2492	-35.5373	-147.878	167.221
	-43.0243	120.317	-148.93	148.29
	110.013	42.4418	-143.052	140.498
	-96.8657	-54.1234	-164.957	145.408
	-15.6716	-40.7387	-157.513	113.183
	-15.8319	-55.3063	-172.544	146.426
	-147.514	-23.9076	-161.255	121.096
	-159.178	115.943	-150.911	-128.101
	-153.534	111.114	-173.84	-109.427
	-151.337	-99.2393	-175.22	-119.568
	-148.732	-35.5313	-160.461	-141.566
	-160.286	-40.9456	-163.088	-108.83
	-179.477	-98.2189	-156.915	-108.788
	-159.369	148.742	34.5801	174.843
	-178.764	-8.72202	7.76779	-52.5809
	-167.105	-58.7837	67.8287	-67.4912
	-156.754	-33.4153	-101.516	-130.802
	-177.615	-35.7616	116.559	-123.197
	-160.753	-47.6554	-30.5356	-67.0825
	-155.42	23.9902	148.49	-89.4312
	-175.281	-49.7138	71.0721	-132.588
	-173.395	-41.5845	100.694	172.613
	-142.555	-66.978	-115.027	-95.6289
	-148.214	-91.1364	108.39	-108.598
	-167.13	-66.5525	-2.57315	169.143
	-168.738	58.3002	139.446	91.0207
	-154.935	9.93755	66.7388	-131.296
	-157.168	-55.7676	78.6568	127.166
	-150.363	-71.8537	144.504	138.823
	101.415	-35.8914	-116.803	-137.394
	105.364	-33.237	6.95678	151.215
	47.0358	-95.0399	61.3967	106.677
	-126.76	48.5739	-117.39	-76.1272
	-31.7041	-46.2076	99.17	-107.226
	-140.184	84.4579	-41.2497	74.2407
	23.6685	-121.619	134.078	-20.1766
	3.11417	71.1815	-4.94768	-102.316
	-27.4163	-16.6293	161.295	-127.572
	151.208	-29.3811	-120.537	-88.1435
	9.57203	-69.8725	11.9691	-94.8596
	73.0734	-23.5899	52.9653	-99.6142
	-120.315	-28.0628	-117.338	-101.74
	-18.1421	-13.4622	92.9289	-119.619
	116.856	-90.328	-58.2437	170.18
	4.611	-5.12062	118.741	165.655
	-16.8843	3.42467	-12.2468	-130.624
	97.1848	-38.0663	145.117	144.02
	-67.8804	-52.109	28.1073	-130.963
	156.449	-84.2592	-103.481	-104.928
	-0.712816	99.4384	31.887	-135.321
	-131.494	-54.9044	64.1785	-125.694
	91.2167	-84.0272	-90.8186	143.11
	-77.272	139.145	120.936	-88.5556
	30.8778	29.4128	4.10652	171.096
	149.602	-31.9885	159.908	134.715
	-94.5038	-38.9895	11.1918	145.426
	60.4586	-45.1091	173.26	163.841
	-64.33	36.0928	-127.045	105.342
	135	-47.0838	40.6057	170.011
	-107.54	-36.4853	-128.982	138.134
	-17.9337	-113.652	98.3752	-116.931
	134.15	97.5457	-19.9606	156.117
	2.84581	-4.09881	154.386	-107.717
	99.6288	23.0605	36.1414	156.291
	-49.7781	-41.1712	54.5161	1.18948
	-83.4675	19.8316	-121.82	-120.886
	78.4136	13.1376	106.51	131.92
	123.036	17.4064	-32.8906	-87.1995
	-3.0001	-34.9941	155.034	-79.2422
	-42.4944	80.1296	62.0145	167.425
	-68.192	-46.9461	-76.9347	-110.136
	-22.6404	96.4111	128.986	-97.2378
	151.988	1.79086	-15.1658	-100.053
	-16.0351	-46.4402	167.882	167.975
	-139.47	-29.3249	31.5857	-75.6046
	94.7179	-11.6838	-105.203	-128.57
	-57.4583	-4.19561	27.5262	177.135
	-122.676	-44.1022	32.0123	-34.0861
	-83.6348	-40.1512	88.3606	-103.699
	63.0358	-51.4163	55.6638	-130.551
	155.113	-40.2427	104.512	-133.885
	-22.7476	71.572	128.778	-46.871
	162.794	-76.4712	91.3312	-72.2785
	6.34604	63.4604	125.769	-113.525
	33.6589	-39.7942	99.6617	-66.7231
	-123.14	-30.4555	69.2164	-61.5718
	50.3389	-63.7576	157.587	-70.9993
	-132.122	-101.788	71.1497	-86.07
	49.1614	-3.1092	-133.181	-134.608
	-88.877	-12.0668	119.649	-137.865
	111.707	8.08118	11.9068	-98.1468
	-68.1737	-52.7923	118.252	-94.1576
	114.871	0.0364101	119.176	-115.638
	-38.1948	-52.2831	67.4543	-140.351
	48.1392	-77.5986	96.8086	-98.3424
	156.118	-7.71432	-79.1786	167.438
	71.4639	-52.2358	131.596	-120.122
	-102.63	-12.9058	-18.9289	-120.56
	83.2552	-10.7853	131.959	-77.9763
	-69.9224	39.3659	20.7423	-139.639
	137.793	42.3911	99.2567	-28.7657
	-58.0419	-14.5275	-83.6894	-76.7579
	-13.3349	171.02	94.4474	-109.026
	21.9771	13.5726	-74.7201	161.302
	38.718	-128.514	115.431	-112.852
	-120.997	88.7662	-41.7721	-118.139
	-74.5297	175.332	150.632	80.403
	53.7785	169.36	27.1129	-131.984
	-115.752	24.9027	-97.2593	-100.489
	34.5838	-77.3883	39.8873	166.205
	-52.4176	-7.47874	-141.802	-118.161
	66.9379	-49.0699	62.5773	158.107
	-72.6711	-65.924	-86.308	152.782
	11.5286	-48.7083	19.8243	167.622
	150.389	11.0528	-135.304	58.7019
	10.765	-86.9113	83.0532	-139.123
	3.81665	33.5824	-96.4556	-102.442
	160.326	-25.2558	-109.389	147.915
	6.73348	6.84495	29.0886	171.783
	98.2755	-70.5103	-122.43	147.673
	-20.3937	84.9755	79.4086	157.262
	105.765	-39.2138	-123.594	-139.381
	11.8482	-30.2417	24.4319	-86.0941
	92.9344	-50.8153	40.5255	124.122
	-55.4709	37.3396	-113.643	154.947
	-3.85647	-40.7271	29.9038	162.127
	149.768	-72.6686	-135.056	177.633
	74.3174	-63.3435	79.0166	150.294
	-63.2796	-55.8046	108.396	-79.2702
	-27.4471	81.1482	163.385	-139.249
	109.064	-31.9004	-92.7023	-53.3176
	-58.0275	-0.382318	22.7933	-111.544
	-31.003	10.0554	72.169	-65.7456
	58.3453	20.8977	70.7455	-53.9292
	113.945	-34.4587	151.879	-108.552
	-61.7472	0.667733	93.5419	-123.019
	-21.185	-59.1373	86.0348	-88.5591
	53.5395	-67.3657	142.354	-122.96
	-79.7942	39.6915	55.9343	178.894
	135.234	-55.4837	-100.46	-121.123
	101.687	27.2243	23.6399	-48.5439
	-81.6413	148.265	62.6034	-101.691
	126.122	89.3961	-131.566	-114.801
	-63.8143	-43.6408	115.087	-78.4245
	157.601	-69.4987	104.23	-116.774
	-89.7545	-28.3068	-58.7657	161.734
	132.986	6.85587	158.197	178.99
	-10.7881	-104.77	28.4299	-140.312
	0.472617	-25.1999	120.129	-111.7
	52.3334	-49.9496	35.9515	39.8836
	-7.49548	-22.089	176.225	-94.161
	130.73	-11.1347	64.4903	-132.343
	-4.81238	-38.4272	74.1118	-109.201
	124.77	42.796	-109.739	-64.7021
	-81.8079	-45.9141	111.701	-106.421
	52.4578	25.2155	47.0643	39.9164
	-82.844	68.6309	110.774	61.8672
	102.026	-88.7231	-31.0384	-94.7111
	-91.2384	95.2803	158.721	-33.5665
	46.1738	-9.07771	56.6642	-83.1393
	159.187	-60.4778	37.2737	-100.3
	17.0709	-79.3125	106.263	10.8414
	22.3743	1.41885	146.985	-135.928
	136.424	19.2288	62.0625	-88.0352
	8.15444	-105.167	167.348	-76.0957
	127.137	-31.6995	62.3601	-113.109
	-45.2638	-73.8843	-139.35	-90.2378
	75.9152	-4.24263	120.02	40.7884
	-123.95	-52.1582	-116.833	-4.20727
	-44.9182	44.2887	9.83176	-102.175
	135.744	-31.618	57.362	56.5365
	-36.0953	11.7941	134.169	-19.2665
	81.05	-76.5537	34.846	-91.9404
	-66.3565	61.4867	98.0633	-19.3037
	-28.2984	-67.9147	99.3216	-71.7101
	-117.382	-64.9378	138.79	-121.933
	21.4701	-57.1442	9.493	162.364
	70.8833	-92.9043	161.595	-161.189
	-28.4667	-60.1377	-106.081	-146.136
	-130.13	-14.2197	19.4738	-155.75
	47.7068	100.677	-140.52	-162.419
	-11.7117	-99.1161	70.5854	-159.981
	140.399	124.734	-129.652	-177.391
	-25.0278	-77.8043	94.9929	-176.406
	-39.0203	-37.3549	-18.5085	-162.207
	71.008	-57.5515	165.269	-148.23
	-30.0854	0.107165	38.627	-169.598
	67.1967	-66.7573	171.648	-158.509
	49.6003	11.4648	67.79	-159.018
	123.477	-56.1663	132.942	-177.021
	-121.398	-95.2143	84.2547	-158.943
	47.1093	-6.11991	103.7	-146.741
	38.2527	46.0211	50.0364	-164.593
	55.4888	119.98	76.6816	-148.627
	174.693	-77.2069	108.397	-153.083
	139.546	12.981	-10.8108	-173.208
	-55.0767	17.5944	150.305	-178.145
	145.489	-34.9542	13.7192	-176.054
	-33.2913	-35.3382	172.755	-178.916
	-96.3372	-65.1834	37.4791	-175.366
	-60.4538	28.2264	-92.8415	-175.589
	-34.4013	-3.96612	30.8652	-145.066
	139.06	-67.8979	-128.502	-175.222
	-155.694	-36.1303	81.8067	-155.621
	-171.38	4.86098	-79.2259	-172.021
	-154.398	-77.1723	108.256	-147.916
	-176.172	147.153	93.8228	-161.841
	-146.358	12.4242	-41.5298	-179.218
	-166.416	-2.33905	130.458	-165.594
	-161.289	-13.8145	83.9387	-154.704
	-161.999	-97.2294	-79.2973	-148.687
	-160.378	47.0195	151.48	-153.441
	-176.831	-98.1087	-1.75848	-159.679
	-149.856	-52.6542	153.135	-154.722
	-161.201	138.007	-2.66737	-157.356
	-159.993	-57.3073	168.859	-166.863
	-168.694	-43.3305	-98.9501	-172.3
	-153.922	-12.7198	11.3977	-158.02
	-160.589	1.68918	55.0223	-144.786
	-145.647	-2.14781	-129.921	-169.324
	-144.411	2.4174	105.438	-160.606
	-151.206	-75.1193	-7.90227	-178.464
	-146.851	-76.6551	140.978	-164.465
	-147.145	65.956	22.0253	-168.161
	-176.035	-98.1818	162.087	-170.784
	80.4243	-97.1446	41.3465	-174.035
	-86.8593	-3.29123	-139.731	-152.159
	101.172	-80.0443	82.7661	-166.694
	-62.7637	47.1046	12.4101	-158.712
	119.849	79.2669	154.163	-173.927
	-69.753	-114.054	61.4783	-179.896
	164.915	-67.4043	-135.351	-146.337
	44.0632	-27.7178	77.6833	-159.934
	-111.039	96.7874	-88.4236	-159.223
	107.184	-61.455	115.546	-155.414
	-13.7687	-47.4076	-41.1769	-174.326
	82.4929	-72.4928	161.301	-149.101
	-16.6089	9.785	25.0645	-160.729
	-70.5995	45.034	72.7987	-175.384
	-108.546	-51.1667	-133.37	-162.275
	64.2926	-56.5617	95.7519	-152.613
	-98.929	-77.1284	75.4744	-142.593
	115.34	25.4618	119.971	-155.707
	-46.7958	-113.557	32.7175	-144.979
	7.4651	-98.7396	174.007	-146.55
	51.5331	10.6365	-107.889	-153.576
	-96.8703	-45.1707	16.5394	-145.984
	83.6431	-0.235775	-141.3	-167.175
	-92.137	65.6214	65.0412	-173.423
	-77.5625	175.083	-109.501	-169.723
	47.4076	-17.1517	130.778	-177.246
	-120.18	19.2448	50.4885	-146.088
	-123.361	-9.77761	-82.6438	-147.658
	23.539	-6.49773	130.604	-161.409
	44.5815	-43.9344	7.08982	-172.838
	-100.144	1.25789	173.243	-165.838
	91.2912	-111.774	82.1061	-153.342
	-52.945	52.1937	-68.3434	-170.113
	97.1144	-97.8132	149.948	-166.399
	-31.9167	113.47	17.0901	-155.886
	27.5009	-12.2137	30.6444	-164.143
	35.2959	-138.765	79.642	-164.051
	-119.283	19.9068	-99.3581	-148.154
	-126.559	-10.1688	114.793	-153.47
	83.4424	-0.7557	-22.0589	-169.334
	-44.4507	-110.63	106.767	-150.456
	-69.0866	-22.1157	141.95	-172.654
	-87.1931	-35.6708	63.5182	-167.575
	-103.141	-55.1421	127.709	-176.904
	27.6594	89.1169	-25.1415	-164.445
	111.115	-70.833	160.889	-166.036
	-21.8875	-79.8557	34.1108	-162.225
	179.358	15.4531	53.925	-145.904
	34.9176	-95.9593	68.4727	-152.461
	-99.658	10.7235	81.4011	-178.048
	58.7099	-7.15813	-110.019	-160.428
	-130.295	-106.114	118.341	-163.824
	86.0467	-15.3964	22.9369	-156.733
	-77.4072	153.902	120.347	-174.663
	145.965	-0.361704	-14.7129	-178.779
	0.407963	-49.244	134.322	171.02
	-138.994	-93.231	-20.5335	-139.28
	-4.30606	104.803	120.04	-104.93
	103.634	-54.0215	-10.8768	176.583
	-67.8963	-33.1683	124.275	119.507
	136.629	61.452	-46.5636	-130.221
	-60.2318	-104.374	116.228	162.247
	-6.59931	79.4324	-5.97675	70.82
	-25.6306	-100.123	153.069	145.632
	-135.034	-59.4452	32.1475	-122.062
	137.913	42.2176	-99.0425	-42.1827
	-18.6981	-30.5152	25.819	-50.2026
	48.8867	-35.3333	-134.11	-108.514
	117.511	29.1329	76	158.257
	-84.6424	-58.3549	-87.5628	118.631
	51.0277	-109.29	131.433	-142.086
	-107.432	63.1111	-3.65066	144.736
	119.427	-28.2891	136.468	-123.698
	-28.1132	108.598	93.4135	-126.981
	67.9197	-57.5444	137.029	-63.5142
	-64.1532	-7.3787	84.5284	178.303
	176.675	-70.0511	-88.2512	131.572
	34.4697	113.473	150.888	-90.7149
	-23.9451	-116.909	1.58948	-124.194
	175.117	70.339	168.338	37.6829
	38.391	-22.524	43.4133	168.424
	-104.11	-27.1615	60.337	145.665
	-11.5229	-119.081	-103.512	166.989
	-78.845	-64.5429	118.549	163.54
	82.8683	105.026	2.49413	-136.504
	-89.6974	19.2284	151.327	135.239
	44.2099	-6.36378	60.043	73.0665
	-47.4168	-67.8368	-132.383	-61.9267
	166.554	53.8734	124.544	176.16
	25.8324	40.3715	-25.4853	152.977
	21.3676	-41.5216	171.055	176.422
	73.526	-41.3191	-92.8322	167.971
	-109.85	-96.6349	30.9605	151.142
	-20.135	-25.7026	83.3236	-136.534
	-54.7578	-50.5751	-93.066	-131.665
	28.9768	-12.0889	110.98	177.25
	-124.524	52.075	-36.3041	-138.103
	160.796	-31.7264	109.507	159.145
	-139.401	-51.209	-89.9376	-63.2467
	-141.992	81.8057	105.945	-109.883
	9.56945	60.2291	-21.8588	107.951
	61.7364	-131.124	178.676	178.113
	-93.5469	42.3301	-130.443	89.1477
	96.1197	-66.6485	36.7409	29.1254
	-66.8764	42.3784	-122.301	-128.045
	68.351	-84.8091	113.141	147.032
	120.474	8.99782	-7.20671	6.81596
	60.0433	-26.1395	165.319	-109.997
	-84.1275	-34.7077	67.7799	-118.439
	128.523	-48.0498	110.108	168.592
	-24.9168	-48.1821	70.1411	-138.68
	158.451	73.5137	117.957	145.276
	-10.8866	-13.5689	146.071	174.737
	164.896	-11.8535	31.4604	151.264
	-11.7429	-13.4746	86.7197	166.765
	-74.9435	-2.68996	-70.9218	129.111
	3.43866	-89.4734	122.058	166.705
	1.51461	155.304	69.8263	144.386
	19.1921	-4.29852	-2.02247	-108.052
	-138.392	99.7854	140.321	117.677
	52.2918	-8.98549	40.3306	-96.5513
	65.096	-63.2957	175.245	150.855
	-63.2856	-51.6399	62.7421	-107.928
	35.205	88.8682	93.6958	-99.7659
	-131.25	-43.783	128.868	154.29
	56.7334	29.3101	88.447	140.612
	-103.808	-36.3569	-93.1167	156.982
	-54.2038	-106.55	107.284	174.504
	78.9429	-19.7776	-22.8281	-99.5556
	-80.8576	-30.7196	163.279	170.947
	-36.4346	116.849	32.6216	163.417
	54.1798	8.626	87.269	145.318
	-71.0141	-69.6656	47.088	168.581
	38.4735	-104.783	-132.18	-126.631
	62.4096	63.5853	120.531	122.542
	-93.6708	-92.8794	-7.33105	-102.183
	32.9737	9.47123	175.827	152.468
	-89.7065	14.972	-118.001	154.495
	140.389	-31.2508	0.357282	170.834
	29.8993	-73.9512	51.1396	-103.118
	-134.157	-45.8061	106.271	164.667
	-18.9553	92.0395	112.092	137.497
	-100.557	-34.3903	73.3399	138.796
	-8.20156	41.669	178.835	173.363
	87.8661	-47.6143	73.6631	174.897
	38.2037	-81.4601	-119.739	-120.923
	-126.555	33.2307	103.779	145.048
	-7.04683	-32.9556	84.8762	-132.542
	-56.8714	-35.4701	112.946	-110.891
	105.015	-53.6074	-15.6842	154.11
	-43.5407	86.2849	153.121	139.142
	-18.5796	-70.3211	31.9242	-102.379
	18.4101	-78.2149	160.769	126.914
	-122.026	107.366	66.369	175.497
	72.5019	-43.5581	110.742	109.081
	-93.0686	-47.8112	62.8473	166.478
	150.895	-14.1446	174.159	135.618
	26.2045	-34.6636	95.8394	149.304
	-101.255	-24.9622	-21.5383	113.712
	125.95	-31.4398	118.806	-98.3831
	28.2612	-66.3333	32.8354	135.152
	-97.2892	-28.2235	137.692	162.206
	93.5009	-17.5463	130.516	-133.97
	-63.5053	-23.1462	43.0644	128.841
	175.688	81.5966	65.9062	130.157
	2.94022	-78.1929	-133.146	123.539
	179.088	-105.461	71.8325	-115.415
	104.822	-42.271	169.95	154.127
	-102.274	-69.293	54.7948	159.81
	42.0309	-23.9141	93.5264	154.381
	-66.3947	-138.544	-69.7845	141.105
	134.084	25.1977	149.927	-129.885
	-65.1605	-53.7788	55.5348	127.773
	-10.09	-5.22966	12.2886	-132.153
	56.8152	-20.2983	150.677	129.799
	-93.3501	-37.1425	54.7364	154.464
	107.511	-35.73	137.257	-102.531
	-43.9074	-1.3154	52.0569	-103.966
	145.374	66.6589	100.227	-116.151
	-34.8523	-80.4652	113.735	164.245
	164.917	10.8092	67.4109	-141.503
	17.6812	-116.491	108.616	145.556
	56.8007	0.329219	77.8462	-11.7176
	-115.703	-35.6076	128.624	-55.4722
	-48.3186	-17.1206	70.6355	-127.706
	66.7484	21.3218	127.942	-120.086
	-13.6567	18.942	132.816	-77.553
	60.8671	-84.6238	125.643	165.823
	-9.69403	-79.9207	45.8971	170.954
	-38.817	-73.9833	179.544	162.697
	92.1788	97.969	57.8204	-108.877
	160.306	-83.3406	65.4873	151.778
	11.1714	133.317	-95.6223	153.02
	63.1372	-51.68	107.76	159.728
	-55.4062	-55.4621	-21.7468	156.028
	-110.44	58.7697	163.405	175.38
	77.9119	-80.5406	-117.015	-72.0953
	-90.1305	-50.6766	7.94704	167.938
	100.742	-52.0974	59.4961	153.448
	-60.387	-131.934	-116.764	133.365
	21.8629	17.1231	88.4336	153.257
	28.8053	49.9161	79.7433	167.397
	60.5278	-0.251927	-140.667	126.134
	167.321	15.6242	95.1181	-137.57
	-6.336	66.9293	66.4091	-79.0207
	35.6471	-60.599	-109.657	-86.9348
	-115.571	8.71541	123.1	-134.509
	77.7672	-114.895	-42.7468	-100.786
	-77.2322	166.979	138.973	171.317
	-75.128	-29.3802	12.2468	-138.295
	80.466	-132.993	77.7543	-30.317
	-20.2679	39.7815	-82.8361	-133.447
	136.636	-53.3062	123.447	-123.608
	76.7116	-16.5608	19.1954	-113.693
	-74.1397	57.2428	61.2797	107.436
	-64.9212	-36.9085	-113.01	-96.9507
	18.4244	51.8443	6.52834	173.945
	-136.878	88.208	60.283	159.158
	2.24616	-40.3324	-95.3995	-115.169
	104.519	-72.7663	159.863	-126.683
	68.4806	-77.765	-73.1475	163.54
	-113.883	15.4574	50.9884	147.01
	47.9767	-24.1416	-121.243	-121.694
	-131.741	173.825	113.949	-140.462
	74.4201	-28.8666	-9.51642	164.479
	-58.8884	-22.1668	159.025	145.985
	-30.7971	-36.1768	90.7027	-129.717
	-14.0413	28.2291	-43.1318	-129.365
	136.268	-80.7647	127.227	-133.28
	-96.1403	12.284	38.9325	141.275
	-132.454	121.289	174.317	-127.661
	40.6068	-51.0276	79.0415	-44.3652
	-111.933	-61.6186	-113.443	-69.403
	-57.4431	-11.3598	110.129	156.392
	13.9242	-73.7888	-15.532	18.2232
	149.228	-104.584	149.97	-51.6479
	-23.4947	26.2212	37.9604	-141.025
	177.543	-112.647	35.531	147.025
	38.4326	-53.7447	118.759	-107.779
	-107.77	54.6245	-2.62177	179.254
	-12.5062	-52.4807	-122.677	-103.796
	40.2386	-9.01732	14.5048	175.897
	-102.073	109.936	67.7463	-133.515
	101.221	-73.7699	-105.121	169.518
	-44.0468	-8.50297	114.56	-122.453
	162.748	2.90723	-0.313812	-110.431
	-2.26403	-52.5932	164.707	168.168
	-133.407	-45.1453	67.5657	140.922
	77.1494	-15.8997	99.5167	-124.286
	-60.5156	39.5455	-56.5267	-119.453
	168.696	19.8721	165.845	150.457
	65.5399	-99.4716	67.3954	-113.876
	-60.6727	-80.2559	69.8074	38.8519
	98.4239	-102.082	98.1309	-118.608
	-91.5662	96.0684	-18.7246	173.653
	-103.498	15.7339	165.567	-116.209
	29.9952	-55.29	39.6798	172.288
	-83.1663	53.4656	177.099	150.988
	84.8374	-132.38	67.41	15.4613
	124.523	80.0886	-118.896	-75.4105
	-45.9594	-53.2568	131.05	-134.598
	136.514	-24.2475	27.8841	-109.767
	-50.527	23.2792	171.654	154.179
	108.389	-67.3325	49.2791	178.269
	-128.558	-70.7441	101.693	-123.548
	60.1829	-59.7114	-20.4175	104.647
	155.692	57.0409	154.647	163.43
	-18.2469	-41.9035	20.8812	-105.208
	-108.304	-62.1932	76.554	-136.656
	87.3281	-130.761	138.828	170.264
	-51.3206	39.0882	31.1938	-141.884
	170.944	-79.2167	-76.8913	-130.519
	36.9792	27.0127	48.0265	172.933
	92.2154	20.6279	-121.956	164.455
	-59.158	-86.5196	88.7601	-132.689
	174.275	-25.5893	-49.7072	145.856
	50.1448	106.957	116.866	-70.6767
	-109.136	-60.0748	-4.30074	-69.1353
	85.5387	179.548	146.119	-76.8272
	-61.0104	-3.0358	51.4254	-81.7026
	3.46533	30.4906	94.0187	-138.889
	130.103	-39.9407	-36.2107	-89.9359
	-76.8998	-53.7524	162.668	-119.35
	29.3587	74.9176	81.8558	-56.2025
	125.192	-113.058	-1.72773	-126.71
	-63.2078	-10.816	-127.247	-122.523
	-19.8502	-89.8108	29.7663	-104.013
	34.6493	-14.5104	73.5566	-141.821
	45.0628	-87.656	-86.1384	97.5601
	55.2248	-52.619	127.12	-106.015
	50.8153	58.0992	32.179	-82.077
	-98.1192	17.0154	86.6162	-135.107
	40.5934	-11.9474	-38.0729	-105.327
	-83.993	-54.0157	128.382	-55.0189
	67.4557	-75.4483	33.3535	-107.928
	-106.97	68.2382	137.09	-119.122
	98.784	-43.8153	92.9898	-130.766
	-77.4718	145.608	79.4799	-95.8402
	103.237	7.94162	163.382	-127.989
	-115.954	13.9909	59.2832	159.298
	41.8309	-86.6742	172.259	157.822
	-122.785	-45.2523	64.1819	174.089
	122.946	17.3517	-142.198	128.64
	11.3652	-79.8383	109.605	124.185
	42.9426	82.9914	-4.51649	-7.86845
	48.1395	-42.9984	145.526	-91.3611
	83.0441	-70.8191	45.8401	-115.478
	179.422	-108.026	-91.382	173.792
	15.5769	52.8157	41.4126	-112.207
	59.1728	-119.501	-140.145	-126.474
	172.01	33.475	64.2526	159.785
	33.3921	-20.2196	-116.203	176.046
	15.5108	-69.3366	74.644	-88.021
	10.1254	-88.6657	-96.2357	-105.419
	53.4869	-140.861	-142.223	-117.673
	-101.65	48.424	-169.313	-80.1888
	-136.483	-17.9956	-162.691	-66.7063
	70.4643	44.2994	-164.092	-104.628
	-86.367	28.813	-144.714	-114.748
	115.166	-90.9014	-170.48	-119.263
	34.5925	48.7695	-177.602	166.238
	-106.377	-45.0544	-152.305	-127.934
	146.558	-118.577	-164.564	-84.1989
	81.4029	62.8831	-170.269	-123.381
	-91.2858	40.0115	-155.259	145.543
	65.3001	-69.8852	-147.111	13.8413
	47.5907	29.8518	-164.302	-59.783
	-28.5125	-62.356	-153.828	-130.02
	134.783	-39.853	-174.342	29.6625
	-3.43449	-64.0741	-144.524	-80.7789
	63.4904	-100.075	-162.711	-57.5714
	-15.7994	-11.5204	-153.588	-132.788
	-118.461	-60.1156	-146.093	36.5404
	52.1798	-50.7594	-165.668	-126.36
	151.611	30.3293	-144.874	167.036
	23.9417	0.403314	-155.193	-135.88
	-131.122	4.82002	-144.291	-110.02
	74.4695	-55.889	-164.212	-137.508
	-86.2273	151.606	-154.859	-114.811
	76.0877	-11.8074	-161.505	-124.427
	-62.2206	-33.9282	-165.251	-129.743
	59.0745	-1.92085	-163.782	-135.058
	-124.25	26.6241	-168.613	171.023
	127.252	-17.9375	-158.378	-135.41
	-64.8255	-38.3351	-169.905	160.011
	159.933	-123.588	-172.24	173.456
	18.0281	155.063	-157.287	172.764
	158.859	49.5517	-145.693	139.792
	-153.479	-2.94045	-142.765	-116.773
	-168.27	-80.2955	-156.046	-80.169
	-150.21	-87.3735	-164.835	-133.989
	-152.921	5.76328	-153.579	-20.2686
	-150.798	-106.498	-165.029	-45.0622
	-173.207	63.6962	-164.248	-97.9132
	-169.901	-25.0255	-175.889	37.5128
	-146.645	-14.6324	-161.918	177.345
	-167.255	-38.5356	-165.618	-120.578
	-167.996	-2.32589	-142.471	-111.792
	-162.71	-70.6245	-170.933	-107.065
	-159.859	12.7713	-151.761	-86.2668
	-150.818	-77.6617	-175.682	-117.502
	-169.73	-11.4127	-177.158	-111.265
	-178.68	-137.134	-171.07	-122.608
	-159.576	60.868	-172.218	-141.009
	-169.008	-85.659	-159.92	-108.372
	-153.996	89.6643	-160.565	-114.474
	-160.76	89.2298	-173.964	-91.831
	-147.377	-49.1882	-144.318	173.538
	-167.428	-117.054	-143.578	-127.641
	-159.916	109.385	-179.211	-66.2344
	-144.508	-61.562	-145.082	-117.485
	-165.906	148.505	-166.62	-113.04
	-170.755	-38.9775	-171.293	-62.1306
	-167.36	17.0335	-158.248	-117.589
	-179.928	-11.4119	-170.334	-125.158
	-164.946	12.3475	-146.424	-113.421
	-177.488	-88.2028	-149.662	-133.98
	-156.869	71.9597	-176.218	163.95
	-154.678	-105.28	63.8549	-76.7613
	-148.019	28.0128	-28.1914	128.258
	-161.224	-98.4278	114.469	-128.418
	-158.385	132.499	43.7196	160.479
	-158.994	-45.7958	141.286	-94.8204
	-157.472	-23.5932	104.829	-120.929
	-156.232	37.4976	25.8342	-131.24
	-160.137	-40.0755	108.196	174.911
	-167.374	33.1661	30.3792	172.412
	-148.558	-57.174	79.4102	-119.863
	-159.017	-37.3041	-86.525	174.075
	26.438	-83.1808	112.876	144.586
	-106.606	-25.478	4.47815	-111.977
	-99.0953	1.24517	57.6937	142.568
	85.8236	-134.183	-101.826	174.093
	-18.9047	-18.098	121.399	-127.997
	-75.9697	-0.491365	-33.7069	-130.625
	-52.2764	-34.0165	108.705	-139.295
	70.5418	-95.9441	86.448	1.42042
	-98.3926	-23.7539	162.943	-76.6737
	17.0363	-7.3972	10.9847	-130.224
	-46.1184	18.8793	117.192	-129.014
	17.8464	55.3614	59.0531	-108.953
	-115.164	-23.4528	-127.962	-127.569
	163.279	14.8214	121.486	166.484
	-67.5822	-64.5122	-19.9824	165.482
	18.3148	9.34426	119.275	142.331
	148.381	35.2672	32.5916	172.116
	-18.3673	-51.0196	156.064	144.126
	-57.9604	-49.7668	44.998	136.436
	122.247	68.0762	75.4304	-118.873
	-45.8178	-13.5759	-108.362	-123.1
	-85.0257	10.0708	128.002	172.499
	-10.6643	-71.7265	14.0097	160.242
	-2.80879	-38.1922	167.174	-129.622
	-103.286	-25.6512	36.8491	-140.502
	61.7109	33.3069	53.0923	-71.9132
	-59.9544	4.1707	-124.945	-118.328
	-78.2612	-3.36823	70.0263	-128.892
	130.019	-99.6224	41.5793	-136.177
	35.4014	-20.1123	84.9609	154.817
	-121.875	137.129	-90.5146	-108.186
	96.8376	4.25222	135.96	-129.359
	-124.402	-66.9607	-23.8174	38.2753
	-22.1412	-44.4915	130.327	179.366
	100.662	101.916	-2.26209	-120.95
	48.7218	105.443	-131.34	-139.303
	-45.7824	91.4352	14.2827	171.307
	12.4842	-22.7938	56.1844	-97.4274
	-96.5694	-139.177	-102.243	-14.7426
	109.232	81.3856	98.9602	141.051
	-75.4682	-38.9746	-56.1779	171.745
	133.262	-127.782	130.76	43.137
	-22.6132	86.1536	-7.38281	-118.99
	56.387	-60.4571	164.592	-97.2091
	-113.528	-48.2303	47.4654	-139.93
	-11.4834	-65.1478	126.113	156.937
	113.802	-19.7861	-14.6584	172.882
	-4.75756	-41.365	117.627	164.219
	99.2676	-57.1809	77.276	162.097
	-24.3209	-21.5038	-129.989	38.5187
	138.958	-7.6883	112.236	-113.209
	-49.2823	-98.4458	-15.6686	160.34
	110.239	-129.22	128.658	-113.184
	-37.1746	47.3824	106.738	-156.36
	166.191	-93.0177	48.9431	-152.049
	127.666	42.7804	94.9849	-175.635
	-47.0593	-69.461	-77.6923	-169.433
	171.891	54.9566	123.74	-170.6
	-10.3172	-40.0245	-34.1607	-160.867
	74.3031	-68.4525	157.5	-167.526
	-99.2439	-31.7273	27.9846	-147.769
	-117.405	92.5859	63.7743	-168.873
	48.9652	-70.2818	-105.821	-168.638
	-35.7093	-92.5646	111.04	-168.704
	162.028	10.4229	-5.54968	-142.282
	32.8804	-52.4131	177.65	-152.337
	-107.853	-82.0093	40.7807	-161.691
	-10.4381	-41.2518	66.0483	-142.86
	167.702	57.9842	100.853	-143.97
	13.1556	78.4804	105.542	-154.271
	74.8482	-27.5998	140.845	-159.788
	49.5992	-44.0681	59.3271	-151.914
	178.335	-20.2748	69.223	-176.189
	21.8914	-17.1693	-82.7738	-154.37
	-129.005	-75.0257	152.392	-155.993
	83.3094	-86.5506	12.0039	-143.85
	47.0153	-16.2459	71.525	-148.082
	169.827	-21.3461	-81.9485	-156.061
	-12.502	-10.5271	117.91	-162.239
	99.5549	-10.4481	-43.8424	-144.546
	-77.479	-36.0012	123.321	-157.928
	-94.7499	-107.526	37.242	-146.78
	66.6342	-92.9386	163.941	-156.085
	-76.7848	14.8189	105.479	-177.055
	115.241	-65.2314	21.3606	-160.832
	-56.9546	-3.73125	143.241	-153.733
	97.5366	71.5345	36.3338	-174.794
	-50.7772	-116.617	131.74	-146.558
	173.13	114.844	-6.14748	-147.296
	25.6972	-26.1396	152.855	-177.753
	-79.8338	-33.6817	66.7902	-175.462
	87.9291	-38.1121	81.5309	-169.104
	-70.0843	-69.6666	169.415	-163.849
	163.08	-9.32745	58.7627	-177.343
	-10.6609	33.1227	-141.903	-148.557
	114.485	12.4097	88.4364	-166.746
	-8.42793	-130.584	-90.9174	-177.163
	27.3229	-53.243	117.564	-157.379
	-76.5594	-23.5361	103.119	-150.319
	114.267	150.164	-52.0159	-147.124
	-58.2922	-52.8574	158.66	-167.408
	91.1135	1.65169	17.9646	-174.074
	-52.689	-33.4175	73.7646	-155.691
	-88.4505	-165.425	-120.209	-177.477
	88.6845	-168.454	81.0432	-174.619
	-84.8291	-165.782	-118.918	-164.782
	88.8502	-169.921	93.3926	-159.861
	-41.0394	-157.211	127.641	-171.675
	147.79	-166.754	118.557	-176.337
	12.6789	-146.08	6.17827	-178.562
	-118.599	-174.961	174.232	-166.04
	14.154	-148.464	61.5662	-177.496
	136.362	-144.293	-93.9059	-174.594
	-6.01343	-169.664	128.407	-169.595
	119.621	-178.512	28.8279	-157.563
	143.916	-142.991	179.344	-157.914
	-103.759	-176.396	108.493	-156.85
	144.398	-157.086	71.2739	-157.04
	-2.00393	-148.19	115.41	-167.731
	67.6391	-171.484	-17.236	-161.958
	70.2488	-169.493	165.727	-168.816
	-57.3131	-174.517	-112.582	-145.948
	50.1658	-167.871	15.6192	-163.474
	43.0213	-153.94	36.7016	-150.605
	41.5314	-151.263	62.0286	-167.467
	28.3561	-143.041	169.024	-142.453
	-25.6785	-153.603	77.317	-173.952
	13.121	-3.89228	-111.618	-153.412
	-106.091	-46.4458	115.552	-168.686
	60.9127	-20.014	-10.7662	-176.918
	-67.6896	-36.2666	166.048	-170.011
	57.4495	-20.6212	43.5628	-165.275
	63.0677	32.8365	-120.571	-174.296
	-37.6339	-35.2738	88.043	-150.927
	76.5766	-81.0238	-44.137	-176.979
	-73.3693	-48.9247	145.868	-178.827
	78.5017	-5.53292	30.9537	-154.221
	-73.3864	-47.4138	160.667	-160.259
	-48.2278	-44.329	23.7594	-159.67
	-66.7727	30.6638	156.951	-164.173
	-59.7519	39.6617	70.6415	-145.626
	-56.6062	-69.6563	-97.6678	-169.653
	-22.7761	-46.7668	116.837	-163.239
	-70.0827	8.17075	-46.5825	-170.684
	41.5055	8.03924	178.236	-176.501
	-83.9964	60.2976	32.1922	-177.232
	55.5738	-109.633	57.1836	-143.976
	-119.416	123.288	-68.8831	-163.635
	-70.1603	-3.13342	44.0602	-151.985
	75.0044	65.7828	-112.285	-168.196
	-52.1763	22.1892	96.5425	-166.88
	-30.7514	-123.702	-49.617	-170.868
	-62.0481	-65.9556	160.055	-154.723
	165.979	-116.954	102.093	-171.957
	-49.0843	106.694	-7.13263	-172.76
	-129.742	29.9128	160.661	-174.592
	28.6953	-78.914	34.1997	-153.659
	-82.4581	15.1253	87.789	-160.412
	-33.8304	-31.3436	-76.3471	-152.271
	-42.4792	-19.7774	126.712	-173.418
	-28.8397	-93.7747	-29.4952	-179.409
	42.1094	61.908	113.701	-172.975
	-82.4265	-101.662	-41.2358	-166.08
	149.18	-32.928	125.278	-172.634
	-43.1441	-44.6635	-3.37899	-174.29
	-97.2569	-70.5183	118.467	-174.374
	78.741	67.2007	-115.26	-171.765
	-6.20413	155.913	115.054	-165.197
	-81.6493	-38.1324	-43.3702	-175.115
	-8.89854	-20.5853	132.963	-164.959
	-110.151	-84.8688	4.85778	-176.938
	27.1944	-24.2249	165.521	-176.861
	-133.218	-19.0122	40.2552	-157.548
	-134.174	172.26	115.36	-170.286
	-25.2368	-54.2598	33.0469	-154.429
	-160.834	-19.365	151.441	-156.169
	-176.208	-12.2028	86.5372	-179.355
	-147.796	-130.025	169.092	-153.632
	-148.257	59.1992	82.0208	-160.054
	-163.07	-100.021	-99.7492	-152.368
	-149.569	-38.2065	129.739	-165.752
	-151.505	125.277	0.344799	-152.919
	-161.068	-68.949	177.489	-179.986
	-41.16	-88.1289	62.2707	-147.586
	143.535	-58.6929	-99.6405	-150.597
	-23.2715	52.7564	140.279	-159.592
	175.918	-44.4124	36.5335	-160.542
	30.5396	-55.3235	172.49	-174.97
	-101.694	58.2773	48.0646	-157.287
	-102.06	-15.055	68.8588	-160.485
	76.9235	49.9463	-77.0135	-163.072
	-107.046	-79.6368	143.183	-179.08
	82.269	-34.5835	36.2335	-167.403
	-104.679	-55.1688	105.86	-144.94
	88.0666	-59.452	69.0952	-142.287
	-1.51568	12.6819	-142.174	-145.973
	-136.252	-0.275262	113.389	-167.049
	-47.2746	-65.4037	-19.3888	-164.701
	16.5087	-91.9295	150.619	-175.39
	22.6815	73.0881	-9.12201	-147.802
	-87.7615	-77.2583	107.534	-143.341
	147.243	31.5	-31.3493	-171.279
	8.66714	-118.752	134.939	-144.848
	-69.3256	52.1841	7.41892	-174.242
	149.932	-1.09925	173.015	-166.918
	-9.26294	-59.1137	45.2968	-157.988
	86.95	58.4936	92.1175	-163.996
	-28.6306	-37.4179	-62.3503	-144.554
	58.7988	32.3007	152.389	-171.237
	-96.0427	120.874	60.9859	-155.374
	8.26428	-117.742	136.696	-150.61
	177.21	42.974	99.9067	-154.85
	-58.3201	-127.101	138.718	-145.22
	95.6912	-11.9772	88.434	-170.175
	-74.8191	-108.665	-37.3487	-142.504
	113.245	47.384	125.4	-155.336
	-42.2806	-112.572	37.5214	-171.466
	109.198	87.8074	142.844	-176.735
	-39.6984	-77.6519	88.1788	-166.627
	163.657	-112.482	136.713	-178.675
	-8.37469	12.3114	61.6121	-143.229
	42.6677	33.2423	125.063	-175.612
	-81.1366	-21.223	139.208	-160.337
	157.038	65.1102	94.8657	-145.605
	5.44334	-98.5901	-6.29517	-170.378
	-92.2569	-49.4376	118.874	-158.886
	72.6798	-40.723	-33.4408	-179.156
	-103.682	2.0625	114.98	-154.978
	91.3213	114.555	-136.866	-150.671
	-72.6072	47.6681	160.258	-149.007
	66.9792	-84.9534	-83.8936	-174.889
	163.978	53.6333	38.0861	-167.952
	-12.3682	-122.352	-138.938	-169.403
	138.454	3.57682	94.4091	-147.849
	25.2897	59.1299	-46.2491	-154.507
	-91.6454	-129.981	131.897	-174.446
	136.918	-76.0316	11.4594	-143.386
	0.780461	52.8934	159.311	-160.248
	173.877	-70.4681	129.608	-146.268
	6.30145	34.4934	-113.93	-165.878
	82.8893	-120.512	19.4358	-161.193
	37.5161	73.2147	68.9169	-150.963
	43.7657	-70.0541	-95.5451	-151.885
	-132.468	-11.1719	95.9798	-155.617
	67.6493	-68.4067	35.7062	-167.533
	-134.177	-13.8505	158.641	-168.388
	88.4206	-33.325	86.9481	-151.759
	-50.2263	102.015	-64.731	-164.806
	28.5374	-90.2028	127.751	-165.492
	-138.86	-28.2196	30.2068	-174.476
	76.3043	115.573	118.365	-174.639
	-87.6201	-29.0264	-6.62205	-155.937
	106.037	-130.001	128.15	-166.648
	-57.125	67.7582	-28.0612	-148.358
	-96.4269	-73.5088	151.199	-170.176
	71.9197	135.397	-114.851	-145.062
	144.355	-20.7088	11.3424	-167.271
	-51.617	-6.54504	62.4222	-174.592
	133.388	11.5	-123.87	-166.94
	-50.0617	-30.3526	-2.90993	-146.559
	159.595	-129.161	152.711	-155.18
	30.8288	68.0749	-13.6445	-179.14
	-127.018	-62.493	131.691	-165.5
	137.58	169.847	-9.09684	-158.462
	94.8459	27.7274	168.732	-146.647
	-77.5952	154.819	19.0901	-175.915
	104.928	56.6097	-108.265	-147.594
	-73.3093	-10.1024	22.9185	176.009
	107.537	-45.9786	89.1815	134.354
	-30.3513	-72.5931	-29.6589	171.514
	174.509	-40.4976	156.045	164.991
	20.4037	-21.1865	71.6868	164.436
	45.3426	15.8821	-88.6253	167.115
	-6.15298	-50.5055	118.652	-122.158
	55.0564	75.1876	10.0351	115.673
	-111.216	13.4355	67.6626	129.461
	93.6054	-42.7504	-106.186	112.693
	-37.2386	-85.9702	126.747	-112.28
	-78.1915	17.6758	-26.3367	148.644
	142.875	-91.7665	174.061	157.833
	11.3777	80.6748	42.2585	110.575
	8.81215	-75.8409	-110.956	138.639
	173.379	-8.82211	115.521	-86.112
	0.0599028	34.6194	-6.0234	112.023
	159.239	-9.58718	75.2924	116.786
	17.1023	42.0459	-77.189	168.757
	-97.6016	-24.0831	129.552	152.671
	34.5752	-84.3333	73.2695	173.562
	-126.31	-11.9943	117.485	-117.913
	92.6792	99.4101	60.6718	-121.344
	-58.8195	104.829	66.7461	166.925
	153.896	45.7685	-99.0415	54.0358
	-9.75284	-50.3481	125.547	168.876
	73.8977	-39.1696	-12.9746	68.6955
	163.679	-72.749	47.3985	95.1208
	20.6149	26.4646	-126.493	119.373
	71.2128	-31.7202	103.634	166.194
	-90.3585	76.9028	-35.2916	-105.156
	-81.0265	-47.4737	172.456	-112.923
	72.7527	76.4124	70.4551	-55.5304
	-98.9938	91.5898	-92.6384	-116.983
	-23.5052	119.054	-72.5523	-136.349
	135.742	76.4906	34.6883	-141.392
	-16.6073	6.51259	29.3991	174.091
	44.776	-70.0011	114.897	147.081
	-96.2215	-10.6202	-22.5677	144.718
	130.946	155.519	158.756	125.58
	-11.7383	21.1384	37.5705	-14.5942
	137.652	-110.112	34.6596	166.942
	-51.9054	131.601	-86.1881	-83.9426
	69.0506	23.8675	46.1782	64.789
	-60.7908	-45.7542	-115.548	165.431
	63.8404	37.1513	103.274	176.697
	-104.89	-95.166	-34.6453	140.169
	138.27	84.7851	159.952	130.948
	3.02554	-2.09829	18.3634	122.456
	-134.387	-5.6419	143.399	127.399
	55.9774	-55.4643	29.82	176.227
	-105.768	-72.0636	148.478	154.931
	18.3405	-64.1667	48.0831	137.199
	-119.859	8.22508	174.923	129.108
	0.910847	-43.4228	103.118	165.361
	-30.0746	103.607	76.1027	168.618
	149.852	-39.8048	-130.623	-140.008
	-12.6658	-45.1149	92.092	155.404
	19.0119	-30.1281	-44.6651	158.315
	40.2274	-101.529	144.161	-78.9025
	-20.3139	67.1638	8.07577	-128.654
	-106.093	-31.8079	93.3346	167.55
	-17.4881	-41.8826	-71.327	-48.4036
	-93.2504	-22.4116	-115.034	177.371
	23.6095	31.6689	36.1652	140.368
	-123.015	-44.2362	-121.567	3.36717
	-27.856	58.3614	111.562	-99.8263
	-52.7377	50.6746	45.2436	-108.053
	49.2251	-86.0787	-117.915	144.282
	-71.0799	-77.6813	96.2841	151.372
	122.243	125.178	-38.8434	167.815
	-17.4108	-0.0223171	145.004	128.45
	128.922	-88.2366	11.5269	-141.949
	-0.326903	-55.6572	-97.6312	173.314
	-127.642	-75.7674	28.6275	-142.049
	68.8112	-102.008	31.0264	179.141
	-121.283	75.2889	57.6204	-62.3269
	27.693	-81.4391	-64.0869	-120.205
	98.4601	-4.22953	68.91	-102.345
	-133.934	-70.5157	-98.0677	-68.6926
	15.108	-35.8616	116.126	-137.769
	-56.2114	30.3521	-16.4699	149.071
	-33.0222	-10.0029	154.144	175.121
	125.804	-31.1962	46.7701	-5.52956
	-83.0357	166.514	97.2339	-86.2152
	49.8879	-50.571	123.209	145.81
	-90.5563	-58.0417	-125.839	171.138
	63.8419	25.1241	1.60267	157.337
	-80.5417	-98.6074	88.8814	161.473
	80.88	57.0416	59.8857	146.332
	-37.8729	-80.3613	174.443	-90.8102
	59.413	-87.2206	66.8045	150.886
	-92.3876	82.4133	75.2386	-101.834
	122.558	-50.6557	-87.4765	-93.6821
	-19.0294	-60.7631	133.934	132.024
	71.9826	-76.3599	26.2895	-134.611
	-87.1062	-42.4355	177.646	162.876
	-116.03	81.5985	92.4769	129.014
	82.5921	-80.5976	135.683	-134.81
	-36.9803	14.0318	37.052	149.622
	166.546	9.73481	157.378	-8.64825
	32.2476	-77.4404	24.5532	-47.4963
	-109.259	6.51523	59.5318	-69.1546
	29.6209	-56.0877	-112.25	-94.7828
	-86.586	61.2378	90.4593	-125.14
	18.6398	-71.8251	-106.654	-63.8247
	-138.004	34.5531	102.766	-126.623
	73.4467	18.2835	-35.4458	158.969
	-68.6745	-37.6554	135.418	151.586
	171.604	-37.8755	-8.76137	151.331
	138.361	-19.08	125.26	-90.7943
	33.5912	-42.7363	55.7845	-100.282
	-119.107	-74.7412	112.492	156.563
	98.9247	8.41346	162.88	166.029
	-45.3118	-65.7987	52.7131	-97.6494
	166.917	-94.9603	-124.063	125.675
	8.87238	-38.9439	-106.376	159.766
	179.841	86.8607	49.1203	-66.666
	47.4175	-65.5742	-125.066	-79.7095
	156.32	-80.3853	93.9252	-42.3245
	-33.2277	10.3277	42.2868	121.144
	-89.2858	29.0632	46.182	158.245
	117.468	-72.9373	-140.026	-138.659
	-98.3031	-79.1069	98.721	-107.997
	36.6349	-16.2657	-43.2284	-57.4612
	-68.9365	-57.2391	170.082	-142.01
	-24.5186	-31.6477	-127.352	-86.9951
	14.8938	47.4977	24.5755	-61.7806
	167.44	-75.516	-131.146	150.98
	-36.7856	-10.2244	69.2576	-167.729
	134.95	-22.9346	-98.5761	-157.541
	-58.7862	-86.7388	114.431	-142.43
	64.2593	89.3473	-26.6435	-155.065
	-87.4972	7.98673	164.004	-144.291
	121.014	18.4337	91.715	-156.558
	-23.1982	-72.3716	-40.3193	-143.725
	175.559	-14.1895	173.565	-155.872
	64.7039	-55.2432	74.4475	-170.759
	-110.407	-87.8113	-102.52	-175.636
	120.663	94.1355	110.914	-158.738
	11.1609	-47.9857	-73.9547	-153.539
	-117.324	-118.029	104.498	-171.033
	100.375	80.169	-132.082	-176.737
	-48.6834	-42.5044	80.1542	-173.135
	149.851	-8.01045	61.6548	-146.611
	40.3935	-63.9957	-127.051	-168.954
	-135.661	-48.276	-108.723	-179.651
	61.9385	-71.8949	38.9238	-166.449
	-102.643	118.772	-128.452	-166.88
	163.064	-37.8518	-112.01	-145.922
	7.59338	83.7018	41.3184	-159.57
	9.71839	-40.9163	-137.658	-162.791
	56.3584	53.0541	-53.9821	-167.21
	-107.052	-119.53	70.5496	-169.103
	100.845	70.602	-119.194	-177.774
	-31.9393	56.3006	75.0012	-146.965
	164.788	94.9768	-88.9796	-153.122
	10.498	107.848	106.674	-171.227
	44.1803	-66.3779	-58.4626	-164.889
	-113.839	15.8501	123.674	-179.48
	99.7348	-48.1442	-10.7908	-173.483
	-49.4399	-84.8594	163.378	-154.98
	11.6898	-109.429	60.2043	-173.772
	40.0895	7.42294	111.189	-163.892
	-141.833	-53.256	-47.1391	-166.552
	50.6574	2.99623	104.228	-164.135
	-120.191	-55.496	-35.7029	-162.746
	158.656	-33.3535	124.881	-169.911
	-11.4497	-5.94953	-30.0248	-177.858
	57.3069	-36.7639	155.223	-177.704
	-102.335	-76.6941	11.5792	-147.921
	98.0292	48.7172	65.105	-151.717
	-41.018	-69.6078	-108.173	-177.585
	116.127	32.8039	123.971	-162.038
	-49.2918	-83.7641	-11.0578	-155.954
	154.682	-15.6188	145.396	-164.474
	14.4668	-127.022	22.662	-167.786
	-121.901	34.5361	103.684	-166.887
	84.7897	-1.26256	23.8246	-161.022
	-10.1643	49.6517	164.164	-176.837
	131.701	-47.8189	55.7512	-168.173
	-21.3478	-94.3658	117.787	-170.727
	85.3931	39.6297	44.1984	-145.852
	37.0376	-92.6808	122.768	-153.484
	-135.913	-14.5881	91.1396	-134.368
	57.8739	-65.1522	-77.5262	85.6681
	-109.93	91.2122	138.42	150.465
	91.5039	-91.5449	27.0238	119.298
	-33.2775	66.4007	89.2372	162.766
	87.0265	-98.8811	-20.9397	-135.433
	-78.3167	-109.875	128.909	141.363
	111.368	114.753	72.0738	176.704
	-13.5663	-76.3399	-116.172	145.711
	-139.799	124.465	105.621	128.724
	44.148	66.9861	-41.9188	-87.3708
	73.6194	-8.31822	144.159	167.213
	175.65	-73.0178	18.5303	143.622
	25.3285	-82.8751	173.039	171.438
	-108.788	24.0052	59.7319	158.208
	123.812	-40.4759	115.839	137.357
	-10.8577	37.0967	13.9489	158.103
	62.05	1.70932	171.338	175.377
	-88.7832	175.163	62.7783	-128.058
	132.625	-0.352904	-141.09	-120.073
	-44.0157	-137.795	101.854	-88.5771
	154.234	28.1852	-65.8829	155.83
	27.6892	-27.5808	120.526	177.518
	-119.92	-71.0466	30.792	152.343
	19.5908	141.232	160.121	95.1623
	136.115	-24.5095	63.4632	126.927
	-64.1478	-104.743	72.4393	126.707
	121.139	-0.877814	-83.5543	38.0876
	-66.108	-19.743	41.4064	175.859
	-136.104	-83.0621	-128.206	-81.8782
	68.8346	-1.92911	92.5291	-111.877
	-65.514	-17.1727	-43.543	179.57
	-29.4077	-95.6949	138.721	-113.364
	146.829	-29.849	86.941	-138.224
	-12.646	-123.19	43.7573	150.873
	-108.02	56.887	135.343	158.769
	-83.5871	-86.0029	23.1759	-136.672
	12.0437	-3.11198	170.187	74.9447
	61.2363	28.0064	-103.284	109.826
	-92.9577	69.2304	32.6037	171.064
	80.0222	-87.4484	-138.657	88.2872
	-95.7044	-15.512	102.894	-136.956
	89.2068	-112.288	-27.7145	130.229
	-71.6568	-28.2706	173.075	-106.244
	-54.0436	-26.5266	-97.2723	150.555
	113.533	64.5913	28.3629	158.034
	75.8286	-61.7488	84.8334	146.165
	-75.1419	-61.3813	125.865	170.468
	-77.9581	1.38966	123.596	174.764
	74.9442	-10.2586	43.6063	178.983
	-93.8207	37.2091	129.802	175.812
	125.029	23.1798	56.4451	-129.235
	-52.2606	105.255	108.206	161.632
	113.194	-92.8094	-37.4088	169.318
	-33.8309	-37.7986	136.406	151.688
	160.889	-119.553	-5.59079	-120.876
	19.6338	42.3345	153.101	-137.89
	61.9692	-124.929	32.6623	164.496
	-84.2627	-28.7849	151.731	-72.6982
	-2.39183	57.6265	19.2979	-130.246
	56.5839	-98.6858	161.409	110.468
	-121.105	108.793	86.9374	-117.623
	-78.2704	-6.59508	72.5646	-132.445
	81.7168	-49.2401	140.702	-125.759
	-74.1932	-92.1163	83.3787	160.2
	137.286	-57.3313	156.441	146.498
	-33.9313	-77.9841	87.0227	165.72
	96.7456	-131.43	36.3156	174.09
	-81.8277	37.1216	118.197	167.047
	104.54	-62.237	-37.7302	134.742
	-36.0611	-60.0913	103.048	155.38
	34.3165	-19.0326	-170.181	-99.5342
	-100.585	-17.4359	-179.57	160.132
	-84.9766	96.9892	-150.917	-128.115
	27.156	-32.0275	-155.46	-95.9082
	141.372	48.7667	-164.006	-60.5969
	-29.6998	15.9821	-165.302	-131.016
	-133.954	-124.349	-173.477	176.155
	70.3068	52.9734	-148.899	-137.254
	-41.6356	-43.1023	-147.663	-79.6252
	-72.1498	28.7973	-178.166	177.624
	168.656	-115.259	-152.849	-106.508
	-47.1598	-0.452811	-170.391	-98.6044
	106.414	-29.2255	-155.585	-135.724
	-64.8237	-47.9695	-158.152	-138.61
	91.0385	-74.1129	-147.619	-114.338
	-78.8483	47.127	-164.436	-96.2896
	-8.44935	-36.8837	-147.738	-71.0543
	153.566	75.6849	-175.497	-107.87
	84.2267	-50.8407	-162.731	-130.745
	-71.025	-61.3623	-160.659	164.801
	13.8774	-15.2317	-167.119	-133.153
	-122.979	-5.07407	-152.804	179.289
	35.8664	-79.6843	-171.052	151.848
	46.0162	44.0318	-164.602	-112.195
	-63.7025	66.7111	-154.423	-136.885
	10.3583	-38.471	-143.803	158.31
	22.7404	-56.8878	-154.831	-114.063
	133.865	-96.0288	-162.122	172.195
	22.4805	-86.3975	-158.861	177.653
	-118.963	66.7206	-151.351	-125.044
	86.386	-75.4255	-164.097	-116.284
	-57.7437	-20.3475	-159.723	136.252
	147.829	-112.633	-178.255	-85.0298
	-78.7633	35.021	-171.171	128.68
	-95.5028	-49.5487	-172.023	-89.1118
	-161.132	-106.687	-171.202	-73.6172
	-144.256	106.226	-170.58	177.653
	-154.535	-38.9697	-165.097	-125.954
	-161.772	60.1507	-147.421	155.529
	-157.712	7.17581	-149.38	-96.5752
	-163.191	-9.71203	-160.566	-125.382
	-145.277	-13.2303	-143.385	-130.618
	-178.648	-8.59438	-176.626	-121.07
	-145.481	-22.2689	-166.021	-139.88
	-146.188	-50.9021	-156.483	-111.453
	-176.523	-1.86153	-173.4	167.516
	-156.211	3.97137	-158.811	-136.334
	-178.944	-61.9082	-177.806	148.762
	-159.608	-24.8008	-167.631	176.33
	-178.388	-71.9717	-178.582	146.875
	-156.31	-44.7187	-163.285	-91.2655
	-153.284	-63.2022	-169.368	37.8367
	-166.06	-84.6762	-178.736	63.6068
	-156.918	20.7713	-175.236	156.303
	-179.531	-59.4699	-152.278	-121.394
	-169.934	-148.622	-142.679	-69.2013
	-148.814	-157.852	-169.285	-125.908
	-166.437	-170.401	-150.662	176.964
	-175.551	-158.277	-156.936	-65.6788
	-153.641	-175.343	-178.599	-107.052
	-147.465	-157.018	-100.427	-127.228
	-174.556	-161.374	44.6348	165.168
	-150.227	-162.058	-46.5824	179.069
	-144.909	-155.175	159.727	-113.606
	-144.649	-163.283	11.6142	121.144
	-143.393	-167.705	-94.9169	120.423
	-165.553	-157.171	45.138	171.6
	-142.405	-34.717	-98.5116	137.705
	-149.538	-53.5894	-74.7481	-53.5738
	-52.0575	148.619	77.3865	-99.1102
	-50.9037	3.54409	-91.5727	157.004
	-54.2583	43.4302	-71.083	-94.8001
	-88.0765	105.278	68.1035	-131.898
	-101.259	-73.9292	-103.357	-135.424
	-35.9964	154.868	-71.3612	-136.528
	-94.2395	-34.8433	60.9907	-124.08
	-127.31	7.27736	-90.4131	173.361
	-71.9325	-21.9503	149.286	-139.453
	-85.1161	0.970205	62.7507	168.945
	-54.6512	8.96025	-32.8084	163.029
	-41.4622	3.56129	166.195	165.53
	-76.0547	45.2819	17.9728	-110.598
	-89.8119	-100.702	29.4976	153.045
	-71.1908	-113.265	38.9139	157.918
	-127.26	49.8357	60.807	166.087
	-91.0967	106.277	-125.308	175.478
	-44.4098	11.0585	-79.1291	-58.3675
	-88.7887	-115.223	52.2897	130.926
	-7.23502	15.1128	-102.503	178.215
	-41.8298	84.0813	119.265	-128.288
	-54.8714	-45.782	28.9719	141.86
	-9.61661	-53.2828	-108.439	121.757
	35.6947	-70.344	-89.9624	127.736
	-53.5791	115.023	-59.7329	-127.407
	-31.87	-56.0371	39.2229	170.774
	-109.801	-78.2336	42.4296	166.556
	-129.693	-43.1342	79.4446	159.412
	-57.8946	49.6448	-121.69	111.552
	-112.156	111.739	64.0464	-132.153
	47.9485	-6.74261	-90.1428	-111.999
	-113.741	20.6016	-56.8816	169.88
	-66.796	-20.6844	91.8725	147.32
	-60.5039	28.6776	-58.1761	126.428
	-101.242	-40.8665	-88.2004	-117.787
	-82.5162	54.9492	67.8608	179.884
	7.93032	-52.3565	-91.4907	-125.33
	-15.4786	104.415	-51.1672	171.716
	-58.353	30.7922	54.3178	-136.5
	-73.0545	-43.0716	-89.3214	169.582
	-92.1804	-17.5932	-51.1829	-126.88
	-62.3708	-126.629	102.98	-125.564
	-93.58	41.1007	-14.8173	-112.923
	-108.967	30.0276	34.8787	161.026
	-63.3246	105.814	54.0204	148.923
	-26.2259	-24.8961	-129.546	-129.466
	-23.1485	-43.4163	66.754	172.134
	-91.4049	-56.9934	-81.068	117.582
	-57.4106	-75.9865	-80.6868	-88.5435
	-98.2059	20.435	57.6265	-101.371
	-82.0677	-20.5015	-107.116	145.633
	-97.041	-31.0642	81.8873	152.025
	-73.0001	-40.6412	-110.549	164.407
	-127.449	-54.6002	-18.9406	159.49
	20.6806	140.991	-94.182	177.451
	-90.7157	17.8378	81.6602	-119.13
	-115.736	39.3203	-14.9425	121.426
	-91.2367	18.7811	-51.2368	-112.461
	-91.7246	-105.138	53.9556	154.798
	-69.1074	49.6996	-38.1145	-112.596
	-83.4347	-100.817	-9.3646	-61.666
	-77.0206	91.6808	57.0848	-103.203
	-76.6355	1.79851	-86.0267	-135.117
	-26.7899	74.8502	-88.5807	136.409
	-68.5889	-54.4913	50.9979	162.981
	-60.496	88.4427	-118.882	-115.651
	-67.247	-38.5259	51.5572	173.408
	-88.6362	149.587	51.8819	176.54
	-133.419	-60.4331	-93.6112	-48.5209
	-59.967	40.4477	-36.544	120.051
	14.8431	-23.0285	121.976	126.04
	-62.7761	-70.8016	-30.5186	155.917
	-70.9903	-121.363	-36.731	153.64
	-96.5492	77.1396	151.978	149.427
	-107.254	-42.2174	40.5674	-20.7757
[truncated: 21,710 more rows]

## Sheet: Fig4e
Freezing in context test						Freezing in tone test
Yoked control	Phase1	Phase2	Phase3	Phase4		Yoked control	Phase1	Phase2	Phase3	Phase4
83.336	0	11.81	0	30.042		81.04	11.72	36.74	27.45	15.88
0.652	23.42	10.498	13.096	58.804		55.93	6.68	64	31.31	73
19.876	11.422	18.458	89.364	33.046		76.71	36.65	21.51	72.47	1.78
45.056	9.382	5.678	44.264	46.622		49.7	19.29	62.17	56.7	11.41
46.852	1.662	27.372	34.326	23.47		56.89	16.32	24.67	21.96	70.88
6.836	10.572	26.098	72.734	51.088		77.71	25.26	19.91	86.5	9.27
45.096	23.486	40.48	49.382	27.856		29.38	25.37	28.04	71.51	64.42
8.16		21.834	23.848	48.296		36.94		16.62	35.81	46.74
57.292		25.014	23.38	53.892		60.74		14.09	15.28	40.5
35.538			22.532			30.95			2.37
49.738						48.88
29.902						28.38
Details	all the mice in this figure are female
Context test															Tone test
Yoked control			Phase 1			Phase 2			Phase 3			Phase 4			Yoked control			Phase 1			Phase 2			Phase 3			Phase 4
Mouse ID	Freezing (%)		Mouse ID	Freezing (%)		Mouse ID	Freezing (%)		Mouse ID	Freezing (%)		Mouse ID	Freezing (%)		Mouse ID	Freezing (%)		Mouse ID	Freezing (%)		Mouse ID	Freezing (%)		Mouse ID	Freezing (%)		Mouse ID	Freezing (%)
ThP99	83.336		ThP45	0		ThP39	11.81		ThP50	0		ThP93	30.042		ThP99	81.04		ThP45	11.72		ThP39	36.74		ThP50	27.45		ThP93	15.88
ThP105	0.652		ThP145	23.42		ThP40	10.498		ThP56	13.096		ThP106	58.804		ThP105	55.93		ThP145	6.68		ThP40	64		ThP56	31.31		ThP106	73
ThP107	19.876		ThP146	11.422		ThP46	18.458		ThP133	89.364		ThP109	33.046		ThP107	76.71		ThP146	36.65		ThP46	21.51		ThP133	72.47		ThP109	1.78
ThP110	45.056		ThP155	9.382		ThP49	5.678		ThP135	44.264		ThP114	46.622		ThP110	49.7		ThP155	19.29		ThP49	62.17		ThP135	56.7		ThP114	11.41
ThP113	46.852		ThP162	1.662		ThP58	27.372		ThP136	34.326		ThP116	23.47		ThP113	56.89		ThP162	16.32		ThP58	24.67		ThP136	21.96		ThP116	70.88
ThP115	6.836		ThP166	10.572		ThP63	26.098		ThP144	72.734		ThP152	51.088		ThP115	77.71		ThP166	25.26		ThP63	19.91		ThP144	86.5		ThP152	9.27
ThP122	45.096		ThP168	23.486		ThP77	40.48		ThP159	49.382		ThP153	27.856		ThP122	29.38		ThP168	25.37		ThP77	28.04		ThP159	71.51		ThP153	64.42
ThP126	8.16					ThP137	21.834		ThP165	23.848		ThP160	48.296		ThP126	36.94					ThP137	16.62		ThP165	35.81		ThP160	46.74
ThP131	57.292					ThP148	25.014		ThP167	23.38		ThP161	53.892		ThP131	60.74					ThP148	14.09		ThP167	15.28		ThP161	40.5
ThP134	35.538								ThP170	22.532					ThP134	30.95								ThP170	2.37
ThP154	49.738														ThP154	48.88
ThP164	29.902														ThP164	28.38

## Sheet: sfig2a-f
Supplementary Fig. 2a
		GNs			ABNs
	Principal Component	mouse1	mouse2	mouse3	mouse4	mouse5	mouse6
	1	37.0372	51.8973	51.3601	50.8716	41.6784	37.4039
	2	29.5597	13.5226	14.571	22.1335	23.8662	25.5702
	3	10.7477	10.8487	9.81484	11.4526	16.0219	15.2248
	4	8.36235	8.06019	8.68958	4.94175	6.74023	7.47744
	5	5.12121	5.55739	7.65668	3.48754	5.74413	6.10428
	6	4.86298	4.18983	4.47269	3.13485	4.03013	5.38713
	7	2.43301	3.13658	1.99932	2.86693	1.34599	1.60703
	8	1.87591	2.78739	1.43576	1.11122	0.572962	1.22519
Supplementary Fig. 2b
		GNs		ABNs
		Mean	SEM	Mean	SEM
	Timex24h	-0.1037	0.014	-0.0384	0.0198
	Post-Shock	-0.05816	0.046706	-0.0591	0.066053
	REM	-0.26624	0.064838	-0.0483	0.091695
Supplementary Fig. 2c
		GNs
	Timex24h	-0.121236	-0.119984	-0.109593	-0.0919006	-0.113354	-0.0960813	-0.0751226	-0.096895	-0.0959159	-0.0968	-0.102254	-0.0890531	-0.121718	-0.0993637	-0.0858475	-0.0963648	-0.107198	-0.119532	-0.0773845	-0.086787	-0.086038	-0.0761079	-0.101516	-0.0926324	-0.0838751	-0.104546	-0.1155	-0.116901	-0.111668	-0.130038	-0.124948	-0.0813409	-0.0851061	-0.11162	-0.0858861	-0.120896	-0.155875	-0.0892573	-0.0767543	-0.112406	-0.103084	-0.119527	-0.121536	-0.0779658	-0.117073	-0.0870766	-0.0721857	-0.104918
	Shock	-0.0668937	-0.0181648	-0.0920014	-0.0679034	-0.053737	-0.0448877	-0.0380819	-0.0861325	-0.136399	-0.126318	-0.0335201	-0.068808	-0.0910677	-0.0620277	-0.0236542	-0.0650123	0.0222643	-0.0418321	-0.0955907	-0.00937068	-0.112774	-0.0085656	-0.0279364	-0.0726567	-0.0891133	-0.0694362	-0.0215947	-0.0274852	-0.0732175	-0.0447163	-0.0783971	-0.0635755	-0.00405678	-0.0721214	-0.122548	-0.0458305	-0.0922554	-0.0719793	-0.150337	-0.0563762	-0.0576542	-0.0497369	-0.0536694	-0.129324	0.00680278	-0.0889806	-0.105815	-0.0952807
	REM	-0.231751	-0.220688	-0.210265	-0.318085	-0.289893	-0.256698	-0.285162	-0.344029	-0.217218	-0.235032	-0.302263	-0.433778	-0.17996	-0.29643	-0.369197	-0.277536	-0.198764	-0.287468	-0.283498	-0.258688	-0.275814	-0.311987	-0.171566	-0.262678	-0.368913	-0.24896	-0.366553	-0.247596	-0.293344	-0.243552	-0.187982	-0.247097	-0.420688	-0.25096	-0.272471	-0.294273	-0.293346	-0.200813	-0.333888	-0.268199	-0.416993	-0.283241	-0.254894	-0.32506	-0.30085	-0.279491	-0.2833	-0.143322
		ABNs
	Timex24h	-0.0373755
	Shock	-0.059093
	REM	-0.048305
Supplementary Fig. 2d
	GNs	ABNs
	1.8233	3.3333
	4.415	6.5972
	5.71	7.8833
Supplementary Fig. 2e
		GNs
	Timex24h	-0.0990273	-0.0974454	-0.0972444	-0.0912427	-0.0893333	-0.105	-0.0983408	-0.09501	-0.102431	-0.102608	-0.106506	-0.102278	-0.086534	-0.109329	-0.105492	-0.102986	-0.0953468	-0.0917843	-0.100383	-0.100333	-0.104272	-0.10249	-0.0907168	-0.10309	-0.0951924	-0.10022	-0.0907712	-0.0998588	-0.0886109	-0.103648	-0.104949	-0.107889	-0.0979683	-0.0993438	-0.103196	-0.102169	-0.106345	-0.105428	-0.0983641	-0.094721	-0.10608	-0.101188	-0.110919	-0.0979059	-0.100595	-0.0972815	-0.100758	-0.0978496
	Shock	-0.0560083	-0.0633976	-0.0529744	-0.0738359	-0.0560301	-0.0540903	-0.0641134	-0.0451007	-0.0580356	-0.053539	-0.0378573	-0.0409873	-0.0661405	-0.0453282	-0.052803	-0.0543034	-0.0383314	-0.0458928	-0.042468	-0.0446284	-0.0469304	-0.0601307	-0.068821	-0.0373541	-0.0736637	-0.0479126	-0.0629589	-0.0451462	-0.0570926	-0.0496979	-0.0457316	-0.0671967	-0.0542253	-0.0644762	-0.0468893	-0.0435556	-0.0602003	-0.065695	-0.0632321	-0.0487803	-0.0513399	-0.075463	-0.0530448	-0.0448944	-0.0615659	-0.0677101	-0.0573217	-0.0509173
	REM	-0.254655	-0.23282	-0.245835	-0.248725	-0.249784	-0.233489	-0.236326	-0.263819	-0.235623	-0.237546	-0.262847	-0.250978	-0.230942	-0.227234	-0.241987	-0.245252	-0.251926	-0.251279	-0.259536	-0.245913	-0.248225	-0.245472	-0.236905	-0.257199	-0.236007	-0.246105	-0.244346	-0.260662	-0.249331	-0.243261	-0.243356	-0.227597	-0.241771	-0.231852	-0.250771	-0.258678	-0.234359	-0.240798	-0.236043	-0.262582	-0.254902	-0.222187	-0.233022	-0.244523	-0.240289	-0.244895	-0.242743	-0.246922
		ABNs
	Timex24h	-0.0227081	-0.0367928	-0.0274738	-0.0183473	-0.0247506	-0.0507314	-0.034842	-0.0177142	-0.0287654	-0.0355953	-0.0418486	-0.0375049	-0.0323817	-0.0415335	-0.0394907	-0.0438364	-0.0372908	-0.0314029	-0.040473	-0.0417325	-0.0304989	-0.0338663	-0.0351379	-0.0248543	-0.0375946	-0.0259324	-0.0196371	-0.0497456	-0.0363353	-0.0407948	-0.0409016	-0.0449271	-0.0260284	-0.0296099	-0.0362019	-0.0283669	-0.0411054	-0.0552051	-0.0414349	-0.0429773	-0.0468183	-0.0485238	-0.0462855	-0.0285485	-0.0231287	-0.0185189	-0.0349666	-0.0357689
	Shock	-0.081491	-0.056469	-0.113252	-0.054278	-0.103335	-0.0435067	-0.0521562	-0.104019	-0.0578504	-0.0678153	-0.0349153	-0.0424191	-0.0698474	-0.0435874	-0.0573338	-0.0600868	-0.0667589	-0.0676529	-0.0630027	-0.0482122	-0.0611043	-0.0779574	-0.0277186	-0.0515898	-0.0827559	-0.061286	-0.0756533	-0.0490219	-0.0578273	-0.0617399	-0.077022	-0.0343201	-0.0679502	-0.0455748	-0.0454485	-0.0647753	-0.0424062	-0.0559726	-0.059552	-0.0672486	-0.0201911	-0.0457843	-0.0426962	-0.0482433	-0.0659558	-0.0735547	-0.0632616	-0.0489976
	REM	-0.0136043	-0.0295862	0.00549096	-0.0316531	-0.0105917	-0.0336749	-0.050653	0.00351339	-0.0557897	-0.0239967	-0.036367	-0.0264682	-0.0446653	-0.0574319	-0.0152826	-0.0401391	-0.0387736	-0.0407484	-0.0487552	-0.0327143	-0.0301555	-0.0106659	-0.0592251	-0.0397411	-0.0127793	-0.0470465	-0.0479229	-0.033341	-0.0450361	-0.0235447	-0.0326339	-0.0265489	-0.0387131	-0.0455268	-0.0404843	-0.0285888	-0.037417	-0.0295853	-0.0198478	-0.0333879	-0.0309528	-0.0530435	-0.0367844	-0.0415868	-0.0352575	-0.028067	-0.0391124	-0.0299604
Supplementary Fig. 2f
		ABNs
	post-Shock	-0.092058	0.056264
	Retrieval	-0.34144	0.16063
[truncated: 52 more columns]

## Sheet: sfig3b_g
Supplementary Fig.3b
			Count			Ratio (%)
	Mouse#	Total count	Inner	middle	Outter	SGZ+inner	middle	outer
	S6	13	12	1	0	92.3077	7.69231	0
	S11	53	44	5	4	83.0189	9.43396	7.54717
	S15	49	43	3	3	87.7551	6.12245	6.12245
	S353	19	10	3	6	52.6316	15.7895	31.5789
	S358	18	13	2	3	72.2222	11.1111	16.6667
	ThP355	20	13	3	4	65	15	20
	ThP356	7	4	2	1	57.1429	28.5714	14.2857
	ThP357	28	26	2	0	92.8571	7.14286	0
Supplementary Fig.3g
	JAWS+
	Input Registance (MΩ)
	460
	302.8
	456.6
	1148.1
	461.2
	666.8
	793.7

## Sheet: sfig4a
cfos-	1st exposure											6th exposure											6th-1st exposure
	1	2	3	4	5	6	7	8	9	10		1	2	3	4	5	6	7	8	9	10		1	2	3	4	5	6	7	8	9	10
S502CTX1	0	0	0	0.74	0	0	5.5	0	2.08	0.45		0.59	2.82	2.97	4.01	12.46	3.26	2.53	4.75	0.89	19.17		0.59	2.82	2.97	3.27	12.46	3.26	-2.97	4.75	-1.19	18.72
S504CTX1	0	0	0	0	0	0	0	0	0	0		0.45	6.54	2.67	13.95	12.17	1.78	11.29	8.46	4.01	16.79		0.45	6.54	2.67	13.95	12.17	1.78	11.29	8.46	4.01	16.79
S519CTX1	0	0	0	0.59	0.89	0.45	0	0	0	0		0	4.6	0	0	0	5.05	3.41	10.43	0.75	0		0	4.6	0	-0.59	-0.89	4.6	3.41	10.43	0.75	0
S521CTX1	0	0	0.59	0.45	7.56	0.74	3.12	0.45	0	2.08		0	4.15	15.28	2.52	3.41	3.41	6.23	20.47	5.35	25.74		0	4.15	14.69	2.07	-4.15	2.67	3.11	20.02	5.35	23.66
S529CTX1	0	0	0	0	0	0	1.19	0.45	0	0		0	0	0.74	1.78	0	6.08	0.6	0.89	2.82	0		0	0	0.74	1.78	0	6.08	-0.59	0.44	2.82	0
S533CTX1	0	0	0	0	0	1.78	0	0	1.04	0		0	0	0.45	0	0	1.19	1.48	7.3	2.23	3.43		0	0	0.45	0	0	-0.59	1.48	7.3	1.19	3.43
S540CTX1	0	0	0	0	2.97	0	0.45	0	0	0		0	2.67	4.01	6.08	1.33	4.3	4.3	0.6	0	3.12		0	2.67	4.01	6.08	-1.64	4.3	3.85	0.6	0	3.12
S543CTX1	0	0	0	0	0	0	0	0	0.89	4.61		0	0	0	0	0	0	0	4.3	0	0		0	0	0	0	0	0	0	4.3	-0.89	-4.61
S544CTX1	0	0	0	0	0	0	0	0.45	0	0.74		0.45	3.86	1.93	40.06	27	1.48	3.42	7.12	1.93	14.43		0.45	3.86	1.93	40.06	27	1.48	3.42	6.67	1.93	13.69
S551CTX1	0.45	0	0	0.59	2.52	2.52	3.42	0	0.59	1.19		0.45	3.41	0	6.07	12.02	0.89	0	7.31	3.56	8.01		0	3.41	0	5.48	9.5	-1.63	-3.42	7.31	2.97	6.82
S556XTX1	0	0.59	0	0	0	0	0.59	0	1.19	0.89		6.68	0	0	0.45	0	1.63	1.34	6.38	0	2.97		6.68	-0.59	0	0.45	0	1.63	0.75	6.38	-1.19	2.08
S591CTX1	0	0	0	0.89	0	0	0	0	2.23	0		0	1.04	0	0.89	1.04	0.44	1.04	0.59	4.75	0.45		0	1.04	0	0	1.04	0.44	1.04	0.59	2.52	0.45
S621CTX1	0	6.68	1.48	2.22	0	0	1.78	1.34	0	3.57		0	0	0.45	0	1.34	0	1.63	0	2.37	1.63		0	-6.68	-1.03	-2.22	1.34	0	-0.15	-1.34	2.37	-1.94
S631CTX1	0	0.89	2.52	1.93	5.34	1.33	1.34	3.86	1.78	2.08		2.82	9.35	16.17	2.67	21.81	15.28	4.9	0.45	0	5.49		2.82	8.46	13.65	0.74	16.47	13.95	3.56	-3.41	-1.78	3.41
S657CTX1	0	0	0	0	0	0.45	3.41	0	0.89	0		1.63	0	0	0	0	0	0	0	1.04	0		1.63	0	0	0	0	-0.45	-3.41	0	0.15	0
cfos+
S507CTX1	0	0	0	0.59	0	0	0	0	0.59	0		0	1.04	0	0	3.12	1.93	0.45	0.45	2.82	4.61		0	1.04	0	-0.59	3.12	1.93	0.45	0.45	2.23	4.61
S515CTX1	0	1.04	0	0.45	0.59	0	0.89	0	0	0		1.19	0	3.7	2.08	2.52	2.52	2.97	2.67	4.59	1.04		1.19	-1.04	3.7	1.63	1.93	2.52	2.08	2.67	4.59	1.04
S517CTX1	0	0	0	1.34	1.48	1.63	0	3.56	0	2.68		0	1.49	1.93	3.12	0	3.71	3.12	12.93	1.34	13.67		0	1.49	1.93	1.78	-1.48	2.08	3.12	9.37	1.34	10.99
S523CTX1	0	1.04	2.52	5.64	2.67	2.23	2.37	1.78	2.08	1.78		0	1.78	0	1.63	14.54	3.86	5.65	4.46	7.12	1.94		0	0.74	-2.52	-4.01	11.87	1.63	3.28	2.68	5.04	0.16
S526CTX1	0	0	1.04	2.52	0	1.19	0.89	1.05	3.14	1.78		0	2.82	5.22	40.33	23.44	5.49	4.35	8.46	3.57	5.65		0	2.82	4.18	37.81	23.44	4.3	3.46	7.41	0.43	3.87
S527CTX1	0	0.59	0	0.45	0.74	0	1.19	0.6	6.29	1.34		0	0.89	0	1.49	1.34	5.49	4.2	0.45	1.78	9.36		0	0.3	0	1.04	0.6	5.49	3.01	-0.15	-4.51	8.02
s532ctx1	0	0.45	1.48	1.78	1.04	0.89	0.45	0	0	0.89		0	1.63	0.89	1.48	6.69	0.59	0.45	5.34	1.93	5.51		0	1.18	-0.59	-0.3	5.65	-0.3	0	5.34	1.93	4.62
S547CTX1	0	0	0	1.48	0.45	1.33	2.67	1.63	1.49	3.86		1.04	1.93	1.49	4.9	2.96	6.53	2.82	3.42	2.67	2.08		1.04	1.93	1.49	3.42	2.51	5.2	0.15	1.79	1.18	-1.78
S548CTX1	0	1.19	6.08	10.39	11	5.33	15.16	13.65	15.01	9.51		1.78	2.08	1.34	2.97	1.93	0.45	0	0.89	2.97	5.8		1.78	0.89	-4.74	-7.42	-9.07	-4.88	-15.16	-12.76	-12.04	-3.71
S550CTX1	0	0	0.45	0	2.22	0	0	4.15	0.89	7.89		0.45	0	4.31	48.15	5.93	9.35	7.12	20.9	31.6	50.59		0.45	0	3.86	48.15	3.71	9.35	7.12	16.75	30.71	42.7
S582CTX1	0	0	0	0	0	0	0.45	0	1.19	0		0	4.16	1.04	0	0.59	1.48	0	1.19	1.48	5.36		0	4.16	1.04	0	0.59	1.48	-0.45	1.19	0.29	5.36
S592CTX1	0	0	0	0.45	0	0	0	2.52	0	0		1.34	3.12	1.19	4.46	8.74	1.49	3.72	3.12	3.12	8.17		1.34	3.12	1.19	4.01	8.74	1.49	3.72	0.6	3.12	8.17
S620CTX1	0	2.82	5.79	16.89	1.78	1.04	0.74	0	2.08	5.35		0	1.04	0	0	2.08	1.34	1.04	0	0.45	2.53		0	-1.78	-5.79	-16.89	0.3	0.3	0.3	0	-1.63	-2.82
S678CTX1	0	0	0	0	0	0	0	0	0	0		1.04	2.67	1.63	6.23	2.37	0.89	1.48	1.63	1.93	0		1.04	2.67	1.63	6.23	2.37	0.89	1.48	1.63	1.93	0

## Sheet: sfig4b-c
Supplementary Fig. 4b				Average Motion Index				Supplementary Fig. 4c
	Group	Sex	Mouse ID	Pre shock	During Shock				Group	Sex	Mouse ID	Reactivity index
	cdos-	female	S504	3.67	79.73				cdos-	female	S504	0.912047
	cdos-	female	S519	7.69	87.12				cdos-	female	S519	0.837791
	cdos-	female	S529	9.03	73.29				cdos-	female	S529	0.780555
	cdos-	female	S533	15.47	67.66				cdos-	female	S533	0.627757
	cdos-	female	S551	5.47	93.73				cdos-	female	S551	0.889783
	cdos-	female	S621	5	80.36				cdos-	female	S621	0.882752
	cdos-	female	S631	8.6	74.84				cdos-	female	S631	0.79392
	cdos-	female	S657	5.28	83.35				cdos-	female	S657	0.880878
	cdos-	Male	S502	8.05	79.59				cdos-	Male	S502	0.81638
	cdos-	Male	S521	5.01	70.32				cdos-	Male	S521	0.866917
	cdos-	Male	S540	11.97	71.9				cdos-	Male	S540	0.714621
	cdos-	Male	S543	6.46	54.01				cdos-	Male	S543	0.786397
	cdos-	Male	S544	11.05	79.15				cdos-	Male	S544	0.754981
	cdos-	Male	S556	8.58	74.15				cdos-	Male	S556	0.792495
	cfos+	Male	S591	18.21	96.36				cfos+	Male	S591	0.682137
	cfos+	female	S507	3.23	75.07				cfos+	female	S507	0.917425
	cfos+	female	S523	4.05	53.32				cfos+	female	S523	0.858776
	cfos+	female	S547	5.42	73.43				cfos+	female	S547	0.862608
	cfos+	female	S548	7.17	62.79				cfos+	female	S548	0.79508
	cfos+	female	S550	3.99	66.5				cfos+	female	S550	0.886791
	cfos+	female	S592	5.82	66.12				cfos+	female	S592	0.838258
	cfos+	female	S620	7.74	91.37				cfos+	female	S620	0.843786
	cfos+	Male	S515	5.45	75.13				cfos+	Male	S515	0.864748
	cfos+	Male	S517	11.75	98.05				cfos+	Male	S517	0.785929
	cfos+	Male	S526	12.9	74.91				cfos+	Male	S526	0.706129
	cfos+	Male	S527	2.55	73.59				cfos+	Male	S527	0.933064
	cfos+	Male	S532	8.53	67.06				cfos+	Male	S532	0.774341
	cfos+	Male	S582	5.38	74.93				cfos+	Male	S582	0.866033
	cfos+	Male	S678	8.84	102.89				cfos+	Male	S678	0.841828

[truncated: 15 more sheets: sfig4e-g, sfig4h, sfig4i, sfig5b-k, sfig6b-c, sfig7a-b, sfig7c-e, sfig7f-YokedControl, sfig7f-Phase1, sfig7f-Phase2, sfig7f-Phase3, sfig7f-Phase4, sfig7g, sfig7h, sfig7i]
